# Supplementary material for: Innate immune regulation in HIV latency models
Source: Retrovirology. 2022 Jul 8;19:15. doi: 10.1186/s12977-022-00599-z (PMC9270781; doi:10.1186/s12977-022-00599-z)
Supplement: Supplementary file 2 — Additional file 2: Table S1A. Significant DE genes identified in IFN-treated Jurkat and/or JLat cells (corresponds to Fig. 3B). S1B. Significantly enriched pathways with associated DE genes (corresponds to colored modules on heat map in Fig. 3B). S1C. Significant DDE genes differentially induced by IFN in Jlat9.2 vs Jurkat cells (corresponds to Fig. 3C). [file 12977_2022_599_MOESM2_ESM.xlsx]

## Sheet: Legend
Table S1 Legend
Data Table	Content
Table S1A	Significant DE genes identified in IFN-treated Jurkat and/or JLat cells (corresponds to Fig. 3B)
Table S1B	Significantly enriched pathways with associated DE genes (corresponds to colored modules on heat map in Fig. 3B)
Table S1C	Significant DDE genes differentially induced by IFN in Jlat9.2 vs Jurkat cells (corresponds to Fig. 3C)

## Sheet: Table S1A DE genes
Table S1A. Significant DE genes identified in IFN-treated Jurkat and/or JLat9.2 cells (see Fig. S3B)
		Log2 Fold Change						Adjusted p Value (Benjamini-Hochberg FDR corrected)
GENE	Module	Jurkat_IFNB_4h - Jurkat_Mock_4h	Jurkat_IFNB_8h - Jurkat_Mock_4h	Jurkat_IFNB_12h - Jurkat_Mock_4h	JLat92_IFNB_4h - JLat92_Mock_4h	JLat92_IFNB_8h - JLat92_Mock_4h	JLat92_IFNB_12h - JLat92_Mock_4h	Jurkat_IFNB_4h - Jurkat_Mock_4h	Jurkat_IFNB_8h - Jurkat_Mock_4h	Jurkat_IFNB_12h - Jurkat_Mock_4h	JLat92_IFNB_4h - JLat92_Mock_4h	JLat92_IFNB_8h - JLat92_Mock_4h	JLat92_IFNB_12h - JLat92_Mock_4h
ABCA1	red	-0.578	0.339	0.051	-0.005	-0.216	1.021	0.389431	0.743373	0.967135	0.998003	0.681296	0.011141
ABCA5	orange	-0.141	-0.078	-0.039	-0.16	-0.619	-0.159	0.692177	0.91096	0.94251	0.730488	0.002769	0.480142
ABCG1	red	0.038	0.078	0.174	0.071	0.418	0.625	0.78101	0.67685	0.122538	0.720192	1e-06	0
ABLIM2	skyblue	0.497	0.724	0.185	0.608	0.873	0.223	0.342716	0.171896	0.840914	0.464932	0.020246	0.674424
ABTB2	orange	-0.163	-0.536	-0.335	0.165	-0.405	-0.725	0.64717	0.114506	0.401699	0.828584	0.210166	0.0365
ACAT2	red	0.009	0.26	0.412	0.013	0.346	0.621	0.908949	0	0	0.932326	0	0
ACOT11	orange	-0.034	0.08	0.18	0.078	-0.125	-0.58	0.943289	0.914518	0.701924	0.904735	0.624828	0.023134
ACSBG1	darkblue	2.06	2.709	1.93	1.419	4.263	3.681	0.016602	0.000142	0.022546	0.479792	1e-06	3.3e-05
ACSS2	red	0.072	0.066	0.28	-0.16	0.47	0.672	0.87609	0.937141	0.528625	0.760519	0.012353	0.000456
ADAR	skyblue	0.67	0.958	0.716	0.492	0.816	0.666	0	0	0	0	0	0
ADC	red	-0.195	-0.203	-0.066	0.069	0.111	0.612	0.626758	0.755543	0.915261	0.929452	0.711231	0.012749
ADSSL1	yellow	0.218	-0.788	0.02	0.623	0.994	0.557	0.823477	0.533639	0.988695	0.575209	0.037341	0.33182
AFAP1L2	red	-0.147	0.047	0.164	0.245	0.425	0.588	0.707017	0.954248	0.733041	0.618042	0.040801	0.005583
AGBL2	red	-0.164	0.311	0.503	0.253	0.739	0.494	0.712193	0.540028	0.154637	0.748812	0.012211	0.134341
AK7	red	0.164	-0.317	-0.108	0.049	0.376	0.841	0.810807	0.770292	0.911736	0.96501	0.258535	0.00699
ALDOC	red	0.087	0.039	0.102	0.094	0.7	0.759	0.642966	0.921544	0.670108	0.818762	4e-06	1e-06
ALPK1	skyblue	0.394	0.545	0.378	-0.01	0.312	0.643	0.34108	0.213999	0.469361	0.991953	0.236602	0.010663
AMOTL2	black	1.83	1.584	0.603	1.659	1.638	0.498	0	1e-06	0.210913	0.024457	0.002503	0.491887
AMT	red	0.362	0.187	0.237	0.132	0.602	0.468	0.287168	0.774645	0.623379	0.848462	0.00928	0.062578
ANKRD18A	orange	-0.196	-0.181	-0.012	-0.297	-0.715	-0.472	0.512169	0.703233	0.982778	0.373888	7.4e-05	0.006378
ANKRD20B	orange	0.055	-0.04	0.215	-0.284	-0.878	-0.533	0.935186	0.979287	0.768872	0.731331	0.017081	0.161151
ANKRD9	red	0.341	0.394	0.604	0.011	0.904	-0.067	0.64717	0.734882	0.456625	0.995187	0.018001	0.916351
APOL1	black	1.492	1.554	0.908	0.898	1.316	0.692	0	0	0	0.224736	0.000682	0.113761
APOL2	skyblue	0.657	0.53	0.091	0.335	0.352	0.123	0	0	0.353732	5e-06	0	0.075509
APOL6	black	1.279	1.288	0.671	0.974	1.016	0.777	0	0	0	0	0	0
APOLD1	red	-0.076	-0.061	-0.074	0.271	0.555	0.738	0.832517	0.92636	0.878905	0.572554	0.006367	0.000391
ATG16L2	red	0.039	-0.02	0.114	0.271	0.623	0.561	0.848773	0.959598	0.588967	0.443866	0.000117	0.000612
ATHL1	red	0.181	0.4	0.412	0.363	0.619	0.384	0.190027	0.00018	0.000153	0.011495	0	0.00071
ATP10A	black	1.583	2.368	1.679	0.409	0.831	0.625	0	0	0	0.00166	0	0
ATP10D	yellow	0.436	-0.047	0.41	1.871	2.129	1.294	0.628618	0.985486	0.740433	0.218655	0.008147	0.164623
B4GALNT4	red	0.232	0.176	0.393	0.216	0.594	0.301	0.263492	0.574672	0.033954	0.716113	0.008998	0.258852
BBC3	red	0.045	0.339	0.303	-0.031	0.803	0.734	0.932587	0.510619	0.52841	0.981476	0.008737	0.024023
BHLHE23	red	-0.127	-0.048	0.263	-0.152	0.979	0.483	0.799218	0.962853	0.617318	0.924158	0.031016	0.387523
BRUNOL6	orange	0.129	0.08	0.404	-0.144	-0.773	-0.511	0.842188	0.949449	0.524832	0.869151	0.022313	0.147751
BST2	darkblue	1.433	2.481	2.323	1.032	2.242	2.269	0	0	0	0	0	0
C10orf75	yellow	-0.093	-0.03	0.255	0.229	0.888	1.492	0.827624	0.975759	0.541843	0.682135	6.6e-05	0
C11orf66	red	0.357	-0.092	0.383	0.666	0.855	0.608	0.517079	0.94576	0.581453	0.401818	0.01917	0.135557
C11orf71	red	-0.009	-0.255	-0.126	0.312	0.212	0.978	0.981391	0.534382	0.768872	0.648788	0.518048	0.000406
C12orf76	red	-0.208	0.066	-0.052	0.137	0.321	0.618	0.446843	0.908744	0.907595	0.82201	0.156478	0.005294
C14orf128	red	0.266	0.095	0.193	-0.124	0.033	0.824	0.739514	0.956124	0.868519	0.924402	0.952094	0.037386
C14orf39	red	-0.162	-0.087	-0.104	-0.071	-0.049	0.696	0.630484	0.894595	0.837731	0.935005	0.891752	0.007242
C14orf83	skyblue	0.681	0.787	0.426	0.36	0.378	0.237	0	0	1e-06	0.010058	0.000526	0.038586
C16orf75	red	0.197	0.398	0.292	0.14	0.641	0.7	0.226976	0.001938	0.05404	0.658406	2e-06	0
C17orf103	red	-0.04	0.105	0.148	0.221	0.544	0.7	0.927677	0.881542	0.763065	0.449291	4.9e-05	0
C17orf89	red	0.483	-0.147	0.527	0.302	0.738	-0.36	0.259861	0.890514	0.274829	0.704488	0.017081	0.400096
C17orf90	red	0.039	-0.005	0.062	0.28	0.721	0.705	0.879254	0.994495	0.854589	0.430315	1.1e-05	1.9e-05
C19orf23	orange	-0.16	0.072	-0.337	-0.034	-0.463	-0.813	0.701817	0.928013	0.473169	0.97228	0.116845	0.012382
C19orf66	black	1.176	1.753	1.311	0.922	1.458	1.142	0	0	0	0	0	0
C1RL	yellow	-0.183	-0.038	0.128	0.205	0.546	0.708	0.738652	0.977773	0.867259	0.560422	0.000335	6e-06
C1orf213	red	0.042	0.104	0.368	0.507	0.699	0.738	0.914093	0.863211	0.225752	0.331567	0.0048	0.004007
C21orf119	yellow	0.006	0.037	0.194	0.425	0.874	0.809	0.990877	0.972398	0.726032	0.479792	0.001047	0.003298
C22orf24	orange	0.139	0.058	0.051	-0.478	-1.666	-2.112	0.922145	0.985462	0.981383	0.818762	0.073108	0.030327
C2orf27A	orange	-1.05	-0.18	-0.62	-0.411	-0.168	0.026	0.026464	0.847562	0.243586	0.529917	0.610634	0.950759
C2orf52	red	0.058	0.353	0.257	0.356	0.588	1.056	0.938617	0.672659	0.742301	0.751282	0.19307	0.014607
C3AR1	black	1.173	1.398	1.739	0.334	0.156	0.079	0.14984	0.07097	0.010185	0.762367	0.77817	0.903176
C4orf48	red	0.81	0.365	1.067	0.863	1.379	-0.067	0.270146	0.806152	0.147658	0.445177	0.00498	0.93879
C5orf41	red	0.297	0.431	0.381	0.286	0.581	0.813	0.265379	0.091988	0.168395	0.455954	0.000824	5e-06
C5orf56	skyblue	0.406	0.487	0.502	0.653	0.456	0.443	0.011631	0.000541	0.000477	0.005704	0.016413	0.02777
C6orf223	red	0.152	0.497	0.761	-0.126	0.892	1.036	0.257185	1e-06	0	0.6217	0	0
C8orf85	red	-0.265	0.027	0.373	-0.14	0.646	0.536	0.603292	0.983619	0.489117	0.894258	0.042172	0.12262
C9orf147	yellow	-0.69	0.099	0.004	0.646	1.144	0.093	0.265484	0.941017	0.996593	0.517229	0.008429	0.893991
CAPN2	darkblue	2.452	4.435	3.991	1.879	3.401	3.274	3e-06	0	0	0.038304	0	0
CAPS	red	0.428	0.417	0.552	0.295	0.745	0.467	0.338032	0.501647	0.257309	0.701645	0.01242	0.166465
CCDC135	yellow	0.235	0.149	-0.024	0.783	1.359	1.12	0.799879	0.934835	0.98717	0.596154	0.027784	0.097865
CCDC151	yellow	0.442	0.346	0.597	0.785	1.473	1.006	0.577431	0.806152	0.522725	0.594183	0.014975	0.141037
CCNG2	red	-0.224	0.145	0.082	-0.009	0.236	0.618	0.166522	0.507303	0.729965	0.982213	0.02312	0
CCR8	red	-0.135	0.177	0.147	-0.063	0.366	0.756	0.788877	0.814698	0.822463	0.950612	0.24258	0.011211
CD244	orange	-0.013	-0.308	-0.154	-0.137	-0.438	-0.629	0.972418	0.377964	0.69756	0.776786	0.030654	0.00448
CD274	skyblue	1.372	0.604	0.511	0.587	0.357	0.391	0.029286	0.588143	0.621816	0.709981	0.642364	0.642735
CD38	skyblue	0.171	0.836	0.731	0.157	0.426	0.604	0.454039	0	6e-06	0.747815	0.021515	0.001376
CD48	yellow	0.524	0.783	0.537	0.448	0.968	0.992	0	0	0	4.9e-05	0	0
CD58	orange	-0.313	-0.187	-0.168	-0.192	-0.62	-0.296	0.208455	0.630526	0.621816	0.666201	0.002551	0.154964
CD68	black	0.599	1.177	0.97	0.701	1.069	0.916	0.041396	0	4.3e-05	0.121812	8.3e-05	0.000884
CD93	orange	-0.304	-0.373	-0.557	-0.451	-0.615	-1.297	0.368657	0.377289	0.112099	0.645571	0.158506	0.009296
CDH23	yellow	-0.03	0.093	0.009	1.785	2.275	2.114	0.972273	0.95055	0.993737	0.31768	0.007403	0.018954
CDKN1C	yellow	-0.024	0.143	0.3	0.93	1.162	1.234	0.975169	0.908744	0.707762	0.303348	0.00878	0.007354
CEACAM1	black	1.248	1.738	1.303	0.59	0.23	0.136	0.014906	4.1e-05	0.00667	0.727308	0.792701	0.893962
CEACAM21	yellow	-0.098	-0.022	0.38	0.463	0.685	0.425	0.882262	0.988654	0.54109	0.540681	0.038643	0.267054
CEBPB	red	0.336	-0.115	0.55	0.26	0.79	0.54	0.311833	0.884705	0.075361	0.660859	0.000794	0.031435
CECR2	red	-0.559	0.623	0.198	0.312	0.503	0.664	0.446599	0.440999	0.859574	0.689852	0.117968	0.042594
CG030	orange	-0.626	-0.22	-0.126	-0.034	-0.848	-0.419	0.392437	0.880803	0.911655	0.980707	0.044856	0.352276
CHAC1	red	0.196	-0.017	0.307	0.04	0.262	0.635	0.665801	0.988918	0.558201	0.935859	0.086343	3.3e-05
CHI3L2	red	0.041	0.199	0.269	0.037	0.608	0.944	0.494944	5e-06	0	0.730488	0	0
CHMP5	black	0.656	1.165	0.872	0.326	0.763	0.708	0	0	0	7e-06	0	0
CHST12	skyblue	0.862	0.765	0.391	0.754	0.779	0.424	0	0	8e-06	0	0	0.00018
CMPK2	darkblue	2.452	2.675	1.577	1.754	2.01	1.347	0	0	0	0	0	0
CMTM8	red	0.201	0.402	0.278	0.644	0.828	0.573	0.535694	0.215082	0.467746	0.003891	8e-06	0.002142
CNKSR2	orange	-0.166	-0.311	-0.949	-0.06	-1.724	-0.549	0.803838	0.752518	0.116615	0.974129	0.005464	0.386768
CNP	skyblue	0.598	0.615	0.249	0.317	0.314	0.136	0	0	2e-06	0	0	0.006829
COBL	skyblue	0.508	0.916	0.769	0.097	0.471	0.566	0.042038	4e-06	0.000185	0.91673	0.100095	0.056717
CRABP2	yellow	0.469	0.622	0.77	-0.014	0.283	1.037	0.598763	0.620764	0.428141	0.995187	0.645227	0.042767
CRELD1	red	0.145	0.325	0.442	0.21	0.689	0.428	0.506984	0.099899	0.009174	0.510001	3e-06	0.003744
CRIP2	orange	-0.593	-0.857	-0.802	-0.174	-1.486	-0.303	0.330617	0.216296	0.252933	0.923951	0.037422	0.697038
CSMD1	orange	-0.21	-0.357	-0.25	-0.291	-1.798	-0.43	0.717588	0.667089	0.740433	0.91353	0.038722	0.701421
CTRL	orange	0.124	-0.014	-0.299	0.134	-0.541	-1.123	0.785114	0.990325	0.581189	0.898414	0.177679	0.013449
CXCR3	orange	0.102	-0.1	-0.24	-0.249	-1.147	-0.749	0.718283	0.847562	0.456408	0.80536	0.00967	0.091777
CXCR7	red	0.244	0.185	0.169	0.412	0.531	0.593	0.353162	0.671381	0.64777	0.459797	0.038368	0.026683
DAPP1	black	1.078	1.958	1.1	0.148	0.286	-0.05	0.034892	1e-06	0.023624	0.924421	0.620864	0.948785
DDX58	darkblue	2.467	3.154	1.916	1.631	2.027	1.442	0	0	0	0	0	0
DDX60	darkblue	1.611	3.035	2.987	1.418	2.721	3.028	0	0	0	0	0	0
DDX60L	darkblue	1.417	2.745	2.334	1.214	2.065	2.006	0	0	0	0	0	0
DERL3	yellow	0.907	0.71	0.612	0.217	1.2	0.989	0.132929	0.357854	0.436784	0.901554	0.023802	0.08767
DHRS12	red	-0.2	0.093	0.045	0.397	0.577	0.919	0.688686	0.924294	0.954615	0.65995	0.124948	0.013065
DHX58	darkblue	1.992	2.05	1.655	1.543	1.783	1.527	0	0	0	0	0	0
DPEP2	yellow	0.742	0.754	0.349	0.558	0.801	1.442	0.266553	0.363885	0.742765	0.701645	0.188147	0.012832
DPY19L2	orange	-0.163	-0.038	0.12	-0.283	-0.6	-0.164	0.761634	0.976769	0.871476	0.657081	0.03419	0.619901
DTX3L	black	1.754	1.836	1.165	1.629	1.708	1.334	0	0	0	0	0	0
ECE1	skyblue	0.502	0.701	0.301	0.256	0.361	0.159	0	0	0	8e-06	0	0.002272
EHD4	skyblue	0.64	1.044	0.455	0.112	0.353	0.203	0	0	0	0.486548	6e-06	0.008463
EID3	orange	0.694	0.478	0.97	-0.403	-2.429	0.447	0.566663	0.836516	0.483668	0.863166	0.015825	0.641485
EIF2AK2	black	1.108	2.035	1.696	0.988	1.503	1.471	0	0	0	0	0	0
ENPEP	orange	-0.172	-0.662	-0.811	-2.85	-1.331	-1.77	0.819733	0.431699	0.274829	0.012649	0.132955	0.052127
EPHX2	red	0.024	0.012	-0.017	0.045	0.503	0.641	0.84232	0.959224	0.920125	0.802821	0	0
EPSTI1	darkblue	3	4.279	3.856	2.489	3.872	3.826	0	0	0	0	0	0
ERBB2	red	-0.051	-0.023	0.276	0.356	0.567	0.669	0.911649	0.982031	0.506848	0.560193	0.030228	0.013315
ETV5	red	-0.288	0.009	-0.067	0.214	0.701	0.828	0.339485	0.990826	0.890507	0.749866	0.004999	0.001231
EXPH5	red	0.079	0.363	0.119	-0.048	0.35	0.712	0.904183	0.627217	0.886759	0.964913	0.270302	0.018173
F2RL2	orange	-0.024	-0.153	0.003	-0.77	-0.703	-0.209	0.924828	0.597772	0.992153	0.139185	0.02026	0.538663
FAM132B	orange	0.167	-1.319	-0.208	0.485	0.229	-0.368	0.807721	0.027619	0.829995	0.589794	0.628875	0.484598
FAM19A2	orange	0.171	0.275	0.397	-0.105	-1.529	-0.23	0.857722	0.85872	0.709901	0.951958	0.021348	0.755029
FAR2	skyblue	0.043	0.697	0.912	0.02	0.466	0.125	0.906316	0.000449	3e-06	0.985574	0.076674	0.729097
FBLN1	yellow	-0.261	-0.473	0.146	0.442	0.76	0.363	0.772142	0.720869	0.905474	0.596154	0.031772	0.404035
FBXO32	red	0.091	0.003	0.249	0.064	0.587	0.532	0.851587	0.998826	0.625951	0.935542	0.011463	0.031093
FBXO39	darkblue	2.249	2.416	2.254	2.223	2.259	1.92	0	0	0	4.9e-05	8e-06	0.000159
FCHSD2	skyblue	0.24	0.79	0.419	0.15	0.39	0.369	1e-06	0	0	0.026925	0	0
FDFT1	red	0.034	0.24	0.336	0.004	0.5	0.683	0.537498	0	0	0.979818	0	0
FDPSL2A	red	-0.277	0.013	0.096	-0.061	0.338	0.602	0.450995	0.990211	0.867777	0.945035	0.222715	0.0251
FLJ10038	red	0.058	0.325	0.448	0.531	0.605	0.608	0.848268	0.169017	0.022879	0.020345	0.000418	0.000507
FLJ32255	skyblue	0.627	0.609	0.258	0.059	0.014	0.128	0.027389	0.02495	0.547964	0.952363	0.972546	0.750607
FLJ32810	orange	-0.121	-0.152	-0.065	-0.12	-0.595	-0.48	0.6001	0.663502	0.858734	0.745237	0.000336	0.003703
FLJ40125	yellow	-0.114	0.131	0.616	0.736	1.088	0.955	0.865582	0.908744	0.232222	0.431708	0.009132	0.031984
FLJ40606	yellow	0.919	0.814	0.363	0.485	0.531	1.238	0.162313	0.301068	0.734984	0.745237	0.413597	0.033666
FLJ45422	skyblue	0.247	0.708	0.818	0.211	0.494	0.434	0.374497	0.000471	4.9e-05	0.658589	0.009706	0.032764
FTSJD2	skyblue	0.496	0.832	0.592	0.312	0.698	0.554	0	0	0	0	0	0
GALNT9	red	0.905	-0.152	0.133	0.597	0.278	0.741	0.166799	0.931661	0.916269	0.269885	0.378901	0.009624
GBP1	black	1.186	1.696	1.128	0.934	1.281	0.87	0	0	0	0	0	0
GBP2	black	1.266	1.909	1.125	1.538	1.431	1.583	0.240015	0.041166	0.396322	0.255232	0.043234	0.030518
GBP3	skyblue	0.91	0.767	0.426	0.385	0.341	0.215	0	0	0	0.002858	0.001264	0.056218
GBP4	black	0.525	1.821	1.527	-0.332	-0.129	0.627	0.621079	0.011685	0.063644	0.900887	0.913836	0.568149
GCET2	red	0.093	0.227	0.081	0.32	0.545	0.803	0.719181	0.416232	0.825489	0.679366	0.085285	0.011774
GEFT	red	0.272	0.344	0.49	0.283	0.802	0.514	0.671752	0.721437	0.481754	0.720768	0.007035	0.124922
GIMAP8	orange	0.081	-0.045	0.316	-1.4	-2.43	-0.548	0.905418	0.976939	0.652054	0.484399	0.009272	0.626488
GLMN	orange	-0.192	-0.077	-0.125	-0.141	-0.584	-0.218	0.327909	0.847562	0.645771	0.663141	0.000113	0.140235
GPC5	orange	-1.354	-2.19	-2.617	0.369	0.59	0.077	0.270212	0.059072	0.014693	0.686585	0.115193	0.892081
GPR135	black	0.754	0.769	1.413	-0.359	-0.198	0.397	0.330676	0.454038	0.029257	0.776768	0.737282	0.459439
GPR162	yellow	-0.14	0.121	0.142	0.389	0.839	0.554	0.743503	0.869006	0.794721	0.369371	3.9e-05	0.008474
GPR17	orange	0.155	-0.2	-0.169	-0.073	-1.22	-1.314	0.730639	0.793498	0.790378	0.915134	3.6e-05	2e-05
GPR75	orange	-0.33	-0.18	-0.242	-0.104	-0.454	-0.781	0.216033	0.677861	0.47249	0.845095	0.027829	0.000817
GRK5	skyblue	0.222	0.675	0.327	0.143	0.342	0.004	0.018806	0	6.1e-05	0.456588	0.000148	0.978543
GRM4	orange	1.006	0.502	0.433	-0.388	-1.385	-1.217	0.146253	0.685958	0.691091	0.765765	0.01967	0.047515
GSDMD	red	0.269	0.423	0.333	0.345	0.655	0.416	0.034462	5.5e-05	0.003116	0.032585	0	0.000468
GTPBP2	red	0.426	0.508	0.426	0.277	0.614	0.507	0	0	0	0.000818	0	0
GZMM	orange	0.565	0.444	0.11	0.029	-0.189	-0.715	0.273339	0.571757	0.907753	0.980643	0.59866	0.047622
HAR1A	red	0.089	0.058	0.29	0.239	0.422	0.61	0.808957	0.933364	0.404219	0.675323	0.071825	0.010228
HBP1	red	0.007	0.191	0.099	0.119	0.38	0.642	0.974077	0.292103	0.663334	0.64838	0.000454	0
HCG27	yellow	0.436	0.157	0.252	0.486	0.94	1.333	0.395117	0.892939	0.750897	0.572555	0.00885	0.000231
HCP5	black	1.781	1.696	2.697	-2.345	0.145	-0.053	0.172411	0.264872	0.0116	0.131342	0.879967	0.965056
HEPACAM	orange	0.044	-0.03	-0.023	-0.059	-0.612	-0.157	0.931351	0.979388	0.977948	0.94669	0.048403	0.671498
HERC5	black	0.665	1.67	1.357	0.412	0.826	0.876	0	0	0	1e-05	0	0
HERC6	darkblue	1.777	3.425	3.315	1.645	2.84	2.909	0	0	0	0	0	0
HES4	red	0.476	0.349	0.839	0.407	0.786	0.072	0.129446	0.392175	0.00067	0.29419	6.4e-05	0.795054
HLA-B	black	0.476	0.917	1.029	0.414	0.935	1.008	0	0	0	0	0	0
HLA-C	skyblue	0.307	0.614	0.68	0.21	0.567	0.571	2e-06	0	0	0.012234	0	0
HLA-DOA	red	0.232	0.227	0.194	0.179	0.409	0.688	0.406011	0.576266	0.605072	0.762731	0.074895	0.002553
HLA-F	skyblue	0.186	0.559	0.78	0.105	0.501	0.576	0.443899	0.001747	6e-06	0.835984	0.00445	0.001495
HLA-G	skyblue	0.368	0.617	0.859	0.246	0.477	0.406	0.14316	0.001856	6e-06	0.629487	0.023678	0.074536
HLA-J	skyblue	0.446	0.825	1.15	-0.006	0.471	0.325	0.369959	0.059934	0.002005	0.997031	0.220392	0.467648
HMGCS1	red	-0.121	0.496	0.653	-0.084	0.534	1.049	0.101332	0	0	0.504446	0	0
HSD17B14	red	-0.246	-0.072	-0.159	0.395	0.193	0.776	0.667492	0.953561	0.853509	0.594803	0.620201	0.017389
HSH2D	darkblue	2.613	2.995	2.289	2.057	2.545	2.215	0	0	0	0	0	0
HSPA1B	skyblue	0.197	0.595	0.293	0.05	0.225	-0.063	0.004744	0	4e-06	0.763687	0.00073	0.42406
HTR2B	orange	-0.296	-0.21	-0.307	-1.284	-1.221	-2.495	0.730812	0.893809	0.787303	0.589794	0.269303	0.022753
HTR7P	red	0.111	-0.172	0.091	0.071	0.238	0.641	0.750992	0.757606	0.857912	0.936841	0.430198	0.018949
HYDIN	red	-0.131	0.07	0.248	0.011	0.413	0.704	0.851587	0.958764	0.752076	0.989786	0.030651	0.000262
ICA1	red	-0.236	-0.233	-0.186	0.058	0.234	0.747	0.24738	0.357854	0.471317	0.91493	0.183741	1.1e-05
ICAM4	red	-0.01	-0.16	0.09	0.01	0.487	0.623	0.972261	0.601649	0.759532	0.989212	0.002896	0.000208
ID1	orange	0.053	0.056	0.192	-0.161	0.065	-0.595	0.887916	0.935974	0.623632	0.664367	0.716042	0.000689
IFI16	skyblue	0.715	1.015	0.651	0.513	0.688	0.645	0	0	0	0	0	0
IFI27	black	1.82	3.555	3.615	-0.22	0.353	0.589	0.031719	0	0	0.898984	0.563217	0.323979
IFI35	darkblue	2.052	3.171	3.21	1.217	2.326	2.382	0	0	0	2e-06	0	0
IFI44	darkblue	3.429	4.758	4.344	2.761	4.111	4.162	0	0	0	0	0	0
IFI44L	darkblue	10.519	12.832	12.891	9.362	11.686	12.019	0	0	0	0	0	0
IFI6	darkblue	2.517	4.082	4.259	2.049	3.746	4.011	0	0	0	0	0	0
IFIH1	darkblue	2.236	3.064	2.391	2.025	2.807	2.418	0	0	0	0	0	0
IFIT1	darkblue	6.521	7.359	5.861	5.357	6.213	5.221	0	0	0	0	0	0
IFIT1L	darkblue	6.122	6.933	5.521	4.105	5.312	4.303	0	0	0	0	0	0
IFIT2	darkblue	3.55	3.425	1.655	2.502	2.334	1.244	0	0	0	0	0	0
IFIT3	darkblue	6.227	6.912	5.411	6.435	7.506	6.182	0	0	0	0	0	0
IFIT5	darkblue	2.494	2.484	1.463	1.772	1.804	1.184	0	0	0	0	0	0
IFITM1	darkblue	2.508	3.711	3.668	1.522	2.489	2.511	0	0	0	0	0	0
IFITM2	skyblue	0.435	0.747	0.751	0.222	0.531	0.53	4e-06	0	0	0.351143	7e-06	7e-06
IFITM3	black	1.138	1.904	1.898	0.496	1.035	1.149	2e-06	0	0	0.371199	6.1e-05	1.1e-05
IFT74	orange	-0.126	-0.243	-0.282	-0.281	-0.929	-0.657	0.822934	0.773367	0.668965	0.697034	0.005408	0.052244
IGFBP5	red	0.345	-0.265	0.98	-0.633	1.065	0.129	0.81075	0.924455	0.478537	0.638705	0.021243	0.859749
IL10RA	red	0.047	0.374	0.118	0.471	0.582	0.749	0.92269	0.382059	0.845861	0.399585	0.023551	0.004307
IL17RD	skyblue	0.883	0.963	0.929	0.144	0.413	0.607	0.33778	0.407845	0.399837	0.828584	0.088249	0.012975
IL21R	red	0.115	-0.696	-0.182	-0.405	0.778	1.044	0.856441	0.275131	0.832124	0.715397	0.044283	0.007677
IL4I1	black	1.644	1.876	1.885	0.678	-0.087	0.438	0.1074	0.045157	0.045325	0.628756	0.920509	0.563927
IL7R	red	-0.09	0.114	0.136	0.122	0.525	0.625	0.708306	0.749674	0.62326	0.801499	0.002647	0.000469
INSIG1	red	-0.101	0.26	0.39	-0.078	0.431	0.797	0.074626	0	0	0.359742	0	0
IPCEF1	orange	-0.151	-0.137	0.097	-0.323	-0.619	-0.282	0.597135	0.77511	0.812238	0.128799	1.4e-05	0.03361
IRF7	darkblue	3.471	4.357	3.924	3.088	4.052	3.728	0	0	0	0	0	0
IRF9	darkblue	3.509	3.226	2.891	3.301	3.049	2.701	0	0	0	0	0	0
ISG15	darkblue	2.196	3.33	3.221	1.821	3.037	2.974	0	0	0	0	0	0
ISG20	black	0.843	1.661	1.43	0.586	1.414	1.269	0.000372	0	0	0.258974	0	3e-06
ITPKA	orange	-0.423	-0.602	-0.446	-0.074	-0.671	-0.429	0.184963	0.050598	0.200818	0.915991	0.007827	0.097347
JAK3	skyblue	0.731	0.392	0.227	0.571	0.211	-0.039	0	0	0.008527	4e-06	0.062299	0.807198
JUN	orange	0.241	-0.238	-0.198	0.059	-0.48	-0.684	0.234634	0.393088	0.478239	0.828584	4.8e-05	0
KBTBD10	orange	-0.292	1.041	0.181	-0.492	-1.907	-0.359	0.816376	0.308788	0.91139	0.756173	0.013603	0.652446
KCNJ10	skyblue	1.078	0.548	0.933	0.116	0.729	0.742	0.137058	0.671381	0.266115	0.920252	0.032743	0.039392
KCNN4	yellow	0.067	-0.661	0.48	1.014	1.514	1.223	0.958424	0.680767	0.697627	0.556529	0.038882	0.131086
KIAA1618	black	0.814	1.4	1.036	0.508	0.919	0.742	0	0	0	0.000405	0	0
KLHL24	red	-0.282	0.057	0.062	0.02	0.216	0.591	0.025944	0.825301	0.754428	0.94331	0.01475	0
KRT73	orange	-0.695	-1.601	-0.67	-0.165	-0.381	-0.297	0.350142	0.032959	0.469361	0.90371	0.460129	0.60912
LAMP3	skyblue	0.446	0.807	0.439	0.258	0.584	0.447	0	0	0	0.000115	0	0
LAP3	black	0.581	1.026	0.966	0.408	0.754	0.762	0	0	0	0	0	0
LBA1	black	1.069	2.095	1.437	0.507	1.14	0.901	0	0	0	0	0	0
LGALS3BP	black	0.844	1.405	1.147	0.634	1.096	0.91	0	0	0	0	0	0
LGALS9	skyblue	0.401	0.845	0.803	0.281	0.645	0.731	0	0	0	3.8e-05	0	0
LGALS9B	skyblue	0.356	0.752	0.816	0.452	0.731	0.751	0.032532	0	0	0.100763	2.5e-05	1.7e-05
LGALS9C	skyblue	0.314	0.807	0.852	0.421	0.841	0.872	0.048808	0	0	0.112588	1e-06	0
LGMN	red	0.018	0.11	0.18	0.176	0.73	0.714	0.926909	0.611575	0.23665	0.640218	5e-06	8e-06
LIF	darkblue	2.898	3.091	2.685	0.975	2.002	1.081	0.00045	7.7e-05	0.001248	0.69773	0.035148	0.363222
LNP1	red	0.11	-0.411	0.321	0.67	0.265	1.179	0.912142	0.784467	0.775648	0.603291	0.706239	0.037617
LOC100008589	red	0.48	0.064	0.527	0.512	1.004	-0.119	0.606213	0.982031	0.66071	0.693262	0.04907	0.887445
LOC100049716	yellow	0.105	0.471	0.299	0.595	0.946	1.248	0.856803	0.372757	0.621321	0.459797	0.00876	0.000629
LOC100125556	red	0.087	0.257	0.138	0.499	0.711	0.393	0.725397	0.272548	0.638292	0.086126	0.000134	0.048644
LOC100128288	red	0.253	0.182	0.346	0.452	0.426	0.629	0.519214	0.797101	0.444693	0.45426	0.138944	0.029085
LOC100128822	red	0.363	0.148	0.596	0.073	0.426	0.291	0.24024	0.810066	0.026158	0.915115	0.041284	0.215292
LOC100128895	orange	-0.055	0.065	-0.191	-0.161	-0.828	-0.569	0.935062	0.958002	0.814237	0.871239	0.033339	0.161812
LOC100129104	yellow	-0.156	0.139	0.681	0.869	1.336	1.253	0.865959	0.931772	0.375673	0.509058	0.020768	0.040819
LOC100129122	yellow	0.479	0.398	0.341	0.08	0.891	1.279	0.644685	0.833943	0.829263	0.972154	0.129809	0.028564
LOC100129518	yellow	0.36	0.72	0.556	0.409	0.412	1.194	0.614815	0.33944	0.493624	0.770172	0.506937	0.026321
LOC100129917	red	0.188	0.374	0.591	0.117	0.713	0.541	0.605581	0.338192	0.038806	0.89089	0.007337	0.062446
LOC100130691	red	0.028	0.028	-0.115	0.273	0.552	0.722	0.960648	0.981395	0.8658	0.697034	0.047055	0.010994
LOC100130855	red	0.193	0.261	0.33	1.039	0.176	1.542	0.851587	0.880582	0.790368	0.506832	0.85972	0.033447
LOC100130872	red	0.021	0.296	0.483	0.067	0.524	0.824	0.903167	0.004444	1e-06	0.822504	4e-06	0
LOC100131257	orange	-0.01	0.156	0.279	-0.804	-1.115	-0.541	0.987818	0.888351	0.698005	0.22155	0.002998	0.138303
LOC100131354	yellow	-0.46	-0.367	-0.345	0.615	1.353	1.264	0.589318	0.803571	0.770483	0.721431	0.036539	0.068596
LOC100131507	red	0.092	0.073	0.344	0.381	0.423	0.701	0.857187	0.938967	0.478537	0.568892	0.159006	0.018025
LOC100132652	orange	-0.193	0.018	-0.182	-0.365	-0.67	-0.902	0.544947	0.983424	0.670911	0.505121	0.012183	0.002288
LOC100133167	red	0.045	0.287	0.412	0.061	0.663	0.533	0.932578	0.620764	0.333904	0.947834	0.014482	0.070664
LOC100133264	orange	-0.451	0.011	-0.315	0.278	-0.747	-1.034	0.424391	0.995397	0.685853	0.768161	0.088246	0.030518
LOC100287062	black	0.72	1.398	1.051	0.504	0.938	0.771	2e-06	0	0	0.005008	0	0
LOC100287126	yellow	-0.486	-0.033	-0.236	0.658	1.269	0.865	0.517079	0.986246	0.83733	0.686723	0.049674	0.244107
LOC100287226	orange	-0.303	-0.173	-0.436	-0.144	-0.708	-0.299	0.509058	0.842748	0.422543	0.874797	0.041686	0.436131
LOC100287563	red	0.283	0.038	0.044	0.619	0.617	0.393	0.387752	0.96647	0.94144	0.14893	0.013676	0.161778
LOC100287569	yellow	0.399	-0.401	0.629	0.782	2.445	2.064	0.717588	0.853077	0.620429	0.749531	0.004508	0.025636
LOC100287659	red	0.015	0.347	-0.119	0.42	0.602	0.687	0.9802	0.547991	0.872994	0.574944	0.063574	0.041099
LOC100287960	yellow	0.39	0.41	0.435	0.897	1.18	0.985	0.606796	0.734882	0.651067	0.401818	0.015511	0.062327
LOC100288196	skyblue	0.401	0.323	0.612	0.349	0.059	0.126	0.095972	0.248905	0.001843	0.417707	0.823191	0.635885
LOC100288594	skyblue	0.818	1.061	0.429	1.078	1.004	0.375	0.013885	0.000155	0.351193	0.209184	0.033407	0.543557
LOC100288640	skyblue	0.357	0.617	0.484	-0.273	0.673	0.374	0.389503	0.117606	0.286853	0.770703	0.039178	0.336819
LOC100288682	yellow	0.127	0.223	0.415	1.225	0.679	0.816	0.828893	0.797232	0.460479	0.009881	0.082493	0.042394
LOC100288926	red	0.34	0.46	0.56	0.33	0.778	0.587	0.586047	0.596268	0.410059	0.749866	0.047082	0.178841
LOC100289002	skyblue	0.984	0.881	0.692	0.262	0.413	0.62	0.031719	0.060244	0.207123	0.817057	0.360302	0.162901
LOC100289008	yellow	0.145	0.357	0.339	0.864	0.679	1.113	0.847302	0.714245	0.681692	0.308146	0.124091	0.009983
LOC100289060	orange	-0.337	-0.212	-0.128	-0.49	-0.599	-0.13	0.261068	0.660672	0.776271	0.132351	0.002616	0.557077
LOC100289210	yellow	-0.387	-0.314	-0.136	0.919	0.645	1.209	0.478575	0.7282	0.877321	0.2541	0.144167	0.004338
LOC100289218	yellow	-0.282	0.547	0.025	1.756	1.593	1.729	0.789587	0.672659	0.987334	0.278826	0.06071	0.049841
LOC100289230	red	0.25	0.293	0.579	0.404	0.698	0.742	0.629758	0.713112	0.241004	0.627417	0.043524	0.040231
LOC100289274	yellow	0.552	0.583	0.837	0.185	0.52	1.369	0.318093	0.407696	0.115693	0.896899	0.278527	0.001533
LOC100289316	yellow	-0.114	-0.401	0.247	1.141	1.114	1.59	0.889423	0.722479	0.79421	0.376813	0.073121	0.010032
LOC100289608	orange	-0.401	-0.157	-0.097	-0.354	-0.685	-0.198	0.355473	0.855491	0.88857	0.534362	0.012759	0.516079
LOC100289653	red	-0.086	0.156	0.181	0.278	0.575	0.66	0.823352	0.774733	0.667006	0.626547	0.014832	0.006821
LOC100289656	red	0.343	0.037	0.996	0.455	1.132	0.244	0.706101	0.988053	0.200454	0.750241	0.033268	0.752468
LOC201229	red	-0.201	-0.26	0.232	0.034	0.539	0.753	0.611441	0.662222	0.617398	0.973408	0.041952	0.005021
LOC220930	red	-0.097	0.05	0.175	0.034	0.3	0.623	0.688251	0.916794	0.496243	0.949782	0.06922	0.000169
LOC255512	yellow	1.08	0.7	1.096	1.375	0.6	1.613	0.192238	0.602458	0.232222	0.412201	0.523698	0.046345
LOC255783	red	0.368	0.033	0.475	0.448	0.894	0.056	0.478553	0.983548	0.436174	0.630917	0.01793	0.928734
LOC26010	black	1.079	2.575	2.074	0.274	0.71	0.754	6.4e-05	0	0	0.525122	0.000205	0.000104
LOC283314	skyblue	0.317	0.229	0.631	0.128	-0.157	0.055	0.388225	0.714245	0.048224	0.69773	0.299945	0.766871
LOC284801	red	0.291	-0.347	0.676	1.173	1.384	0.121	0.775174	0.857336	0.511526	0.203343	0.005302	0.885309
LOC338598	orange	-0.616	-0.286	-0.356	-0.654	-1.117	-0.3	0.260811	0.763417	0.630212	0.338006	0.002078	0.405503
LOC342918	red	0.087	-0.101	0.724	0.203	0.978	0.318	0.909754	0.942989	0.198145	0.867602	0.011423	0.531072
LOC387763	red	0.527	0.042	1.036	-0.142	0.24	-0.385	0.29742	0.980085	0.011941	0.906287	0.576332	0.426511
LOC388559	orange	-0.325	-0.187	-0.183	-0.317	-0.631	-0.274	0.143003	0.570463	0.524832	0.359742	0.000476	0.125044
LOC389705	orange	0.374	0.294	0.571	-0.145	-0.762	0.23	0.434555	0.714245	0.259059	0.879551	0.03635	0.550078
LOC389813	orange	-0.019	-0.364	0.112	0.052	0.138	-1.027	0.975674	0.626389	0.881384	0.956301	0.684838	0.005526
LOC390424	orange	-0.061	-0.114	0.054	-0.798	-0.401	-0.778	0.914675	0.905742	0.941614	0.14292	0.194744	0.020289
LOC400752	yellow	0.196	-0.132	-0.095	1.5	1.525	1.236	0.808957	0.936012	0.936467	0.271628	0.029098	0.109282
LOC400759	black	1.209	1.776	1.537	1.564	1.558	1.174	3e-05	0	0	0.007751	0.00078	0.017676
LOC441455	skyblue	0.946	1.224	0.678	-0.036	0.171	0.101	0.148934	0.035551	0.418622	0.98331	0.740447	0.870708
LOC441548	orange	-0.456	-0.125	0.04	-0.085	-1.008	-0.02	0.374497	0.908883	0.967135	0.930743	0.006635	0.967853
LOC492303	red	-0.109	-0.019	-0.078	0.093	0.542	0.777	0.65924	0.976003	0.832546	0.874797	0.004604	7.2e-05
LOC554206	yellow	0.631	0.367	0.178	1.844	0.861	0.746	0.436859	0.814698	0.901076	0.035617	0.22037	0.338262
LOC642441	red	0.02	-0.156	0.373	0.559	0.266	1.172	0.980118	0.906985	0.623003	0.534362	0.582495	0.003178
LOC642648	yellow	0.305	-0.131	-0.181	0.597	1.4	0.463	0.704653	0.939615	0.885367	0.736295	0.034773	0.613772
LOC645405	red	-0.626	-0.224	-0.135	0.339	0.495	0.629	0.071686	0.689455	0.798629	0.49406	0.027981	0.006475
LOC645676	red	0.207	-0.123	0.009	0.619	0.343	0.728	0.611441	0.888317	0.989303	0.351143	0.332184	0.027799
LOC654433	yellow	-0.402	-0.423	-0.042	2.234	1.432	3.029	0.54163	0.681077	0.972614	0.131134	0.121093	0.000409
LOC728739	yellow	0.096	-0.041	-0.122	0.622	0.939	0.501	0.868751	0.976003	0.879307	0.439335	0.008378	0.230095
LOC729255	red	0.215	0.264	-0.032	0.308	0.631	0.361	0.58609	0.649864	0.967135	0.66133	0.024571	0.27067
LOC729920	red	0.062	0.726	-0.043	0.275	0.034	0.892	0.965399	0.611575	0.982999	0.813503	0.954896	0.038035
LOC730101	red	-0.082	-0.025	0.083	0.188	0.326	0.59	0.642189	0.948895	0.721679	0.541427	0.01614	2.3e-05
LOC730153	orange	-0.002	0.178	0.026	-0.428	-0.92	-0.697	0.997754	0.896931	0.984215	0.639924	0.027582	0.110004
LOC85389	orange	-0.25	-0.401	-0.17	-0.336	-0.53	-0.748	0.428335	0.262408	0.70255	0.594803	0.065389	0.016042
LOC85391	black	1.347	1.501	1.256	1.305	1.274	1.344	0.02195	0.003686	0.031671	0.197024	0.022857	0.021564
LQK1	yellow	-0.166	0.061	0.241	0.693	1.009	1.067	0.828893	0.969627	0.789269	0.527227	0.036908	0.034555
LRRC46	orange	-0.017	-0.14	-0.055	-0.268	-0.337	-0.833	0.975674	0.873805	0.939487	0.764172	0.385144	0.043028
LSS	red	0.043	0.375	0.585	0.033	0.543	0.677	0.576479	0	0	0.822504	0	0
LTA	yellow	-0.085	0.061	-0.182	1.39	1.549	2.058	0.828893	0.933058	0.697552	0.457478	0.079722	0.020406
LY6E	black	0.588	1.148	1.156	0.376	0.898	0.807	0	0	0	3.2e-05	0	0
LY9	red	-0.067	-0.095	0.187	0.158	0.581	0.735	0.744153	0.760127	0.332803	0.683377	0.000212	5e-06
MAGIX	orange	-0.017	0.216	0.235	-0.456	-0.875	-0.388	0.980413	0.806538	0.738284	0.640332	0.049534	0.423432
MBLAC1	skyblue	0.953	0.617	0.833	0.066	0.053	-0.171	0.03551	0.296062	0.081865	0.951675	0.905638	0.711598
MFAP4	red	-0.197	-0.253	-0.02	0.269	0.57	0.879	0.748997	0.799305	0.984215	0.507115	0.001589	2e-06
MGAT3	red	-0.287	-0.051	0.037	0.248	0.547	0.621	0.481686	0.957948	0.960926	0.745237	0.06288	0.041888
MGC12982	red	0.052	0.215	0.186	0.228	0.542	0.615	0.856564	0.458403	0.509578	0.560422	0.001208	0.000335
MGC13005	red	0.013	0.216	0.172	0.03	0.715	0.965	0.98542	0.844985	0.852214	0.988615	0.110888	0.032911
MGC16384	red	0.403	0.303	0.165	0.595	0.715	0.342	0.438071	0.735273	0.8545	0.450012	0.044618	0.439181
MLC1	orange	-0.064	-0.103	0.158	-0.24	-0.395	-0.645	0.865882	0.868653	0.701924	0.546314	0.030914	0.001484
MOV10	skyblue	0.284	0.641	0.607	0.186	0.477	0.488	1e-06	0	0	0.007965	0	0
MT2A	skyblue	0.366	0.625	0.608	0.025	0.084	-0.044	0.005424	0	0	0.945025	0.508723	0.778504
MX1	darkblue	8.815	11.675	11.393	2.314	4.79	3.84	0	0	0	0.318915	3e-06	0.000305
MX2	darkblue	2.735	4.778	4.222	2.059	3.283	3.003	0	0	0	0	0	0
MYD88	skyblue	0.561	0.692	0.348	0.378	0.353	0.105	0	0	0	0	0	0.021738
MYLIP	red	-0.106	0.205	0.447	0.185	0.25	0.66	0.857187	0.806257	0.377827	0.697127	0.215277	0.000519
NAPA	skyblue	0.293	0.587	0.518	0.197	0.443	0.361	0	0	0	0.004261	0	0
NCRNA00115	yellow	0.234	0.029	0.588	1.002	0.709	0.558	0.621079	0.982913	0.167539	0.016606	0.027857	0.115471
NCRNA00164	yellow	0.027	-0.588	0.085	0.784	0.815	0.224	0.9696	0.389235	0.920456	0.17503	0.012453	0.61848
NEGR1	orange	-0.136	0.175	0.228	-0.438	-0.94	-0.35	0.901999	0.926801	0.869757	0.560193	0.009004	0.355079
NEK5	black	2.015	1.977	2.037	-0.11	0.438	0.216	0.006832	0.005243	0.004241	0.911465	0.148533	0.5672
NEXN	black	1.764	2.777	1.951	0.055	-0.105	-0.869	1.8e-05	0	1e-06	0.989786	0.937622	0.509585
NFATC4	red	0.198	0.328	0.502	0.202	0.717	0.675	0.544947	0.383682	0.074265	0.4315	0	0
NGFR	orange	0.438	-0.735	0.318	-0.77	-1.273	-3.001	0.535604	0.498607	0.757534	0.670071	0.114471	0.000286
NHLH1	orange	-0.115	-0.083	-0.202	0.034	-0.744	-1.134	0.870175	0.95055	0.824768	0.981944	0.091474	0.020276
NKX2-1	red	-0.02	0.728	0.02	0.603	0.497	1.155	0.991173	0.774733	0.993737	0.655303	0.428595	0.039392
NLRC5	black	1.542	1.782	1.081	1.499	1.809	1.339	0	0	0	0	0	0
NOL3	red	0.038	0.054	0.091	0.354	0.682	0.347	0.951611	0.960859	0.903052	0.607674	0.017479	0.315486
NPAS4	orange	-0.363	-0.258	-0.067	-0.264	-0.213	-1.137	0.411289	0.72683	0.925047	0.779408	0.617382	0.012099
NPM2	orange	0.098	0.368	-0.082	-0.282	-0.628	-1.102	0.895729	0.693733	0.936467	0.807506	0.18714	0.035513
NT5E	skyblue	0.031	0.622	0.776	0.066	-0.067	0.058	0.96288	0.156302	0.041321	0.889615	0.738038	0.795054
NTRK3	red	0.17	0.308	0.364	0.362	0.714	0.93	0.77369	0.704326	0.563201	0.716995	0.066755	0.019019
NUB1	skyblue	0.414	0.833	0.482	0.095	0.322	0.183	0	0	0	0.298389	0	0.00014
NUDT19	red	0.225	0.158	0.087	0.541	0.6	0.151	0.714192	0.892939	0.925906	0.408102	0.048009	0.721071
OAS1	darkblue	6.149	7.447	6.997	3.589	4.791	4.536	0	0	0	0	0	0
OAS2	darkblue	3.139	4.327	3.821	3.19	4.545	4.225	0	0	0	0	0	0
OAS3	darkblue	1.9	3.148	2.916	1.355	2.528	2.405	0	0	0	0	0	0
OASL	darkblue	4.654	5.221	3.989	3.57	3.867	3.244	0	0	0	0	0	0
OGFR	skyblue	0.683	0.675	0.317	0.473	0.532	0.118	0	0	0	0	0	0.032561
OLFM2	red	-0.314	-0.268	-0.213	0.207	0.482	0.655	0.437616	0.675816	0.709501	0.720768	0.031415	0.004079
ORAI3	skyblue	0.681	0.298	0.351	-0.002	0.197	0.04	0.048153	0.621139	0.469361	0.998786	0.57967	0.933564
OSM	skyblue	1.41	0.878	0.448	0.933	0.57	-0.254	6e-06	0.012208	0.397759	0.296306	0.246149	0.710173
OTOF	darkblue	1.125	2.538	2.902	0.485	1.29	1.46	0.000554	0	0	0.450333	6e-06	0
PACSIN1	red	0.166	-0.031	0.012	0.223	0.462	0.826	0.83776	0.987108	0.991392	0.779286	0.133937	0.006019
PAPLN	red	0.059	-0.058	0.305	-0.204	0.256	0.642	0.91477	0.956124	0.564695	0.741876	0.286314	0.004198
PAR5	orange	-0.247	-0.587	-0.428	-0.127	-0.434	-0.284	0.375231	0.02164	0.145382	0.694374	0.002228	0.051001
PARP10	black	1.251	1.94	1.377	1.055	2.002	1.6	0	0	0	0	0	0
PARP12	black	1.192	1.746	1.173	0.851	1.417	1.085	0	0	0	0	0	0
PARP14	black	1.126	2.053	1.488	0.769	1.327	1.241	0	0	0	0	0	0
PARP8	skyblue	0.35	0.692	0.385	0.057	0.304	0.323	4e-06	0	0	0.752614	3.9e-05	1.6e-05
PARP9	darkblue	2.667	3.287	2.529	2.115	2.835	2.408	0	0	0	0	0	0
PAX6	red	0.256	0.402	-0.128	0.033	0.646	0.469	0.561786	0.452752	0.866136	0.977469	0.022942	0.136458
PCDH21	red	0.012	0.134	-0.058	0.125	0.371	0.665	0.981257	0.85488	0.926191	0.779763	0.027492	0.0001
PCDHB14	orange	-2.34	-0.697	-0.852	0.664	0.137	0.412	0.034226	0.679718	0.528204	0.682338	0.882091	0.642695
PCK2	red	0.255	0.251	0.247	0.185	0.574	0.797	0.122739	0.147667	0.154375	0.437061	1e-06	0
PCOLCE	red	0.095	0.095	0.119	0.306	0.584	0.435	0.743424	0.85175	0.747591	0.370734	0.000279	0.009352
PDE5A	black	2.569	2.431	1.536	-0.643	-0.741	0.18	0.033848	0.044659	0.330762	0.654033	0.24442	0.805521
PEX5L	skyblue	0.294	0.953	0.765	0.127	0.642	0.516	0.139	0	1e-06	0.882505	0.020363	0.086004
PHF11	skyblue	0.396	0.952	0.72	0.409	0.573	0.714	0.000422	0	0	0.001603	1e-06	0
PIK3IP1	red	-0.24	0.105	0.548	-0.274	1.104	0.993	0.797403	0.954669	0.546607	0.885586	0.048514	0.09971
PLCD1	red	0.181	0.267	0.337	0.34	0.692	0.696	0.678696	0.667089	0.476561	0.565192	0.005396	0.007296
PLEKHG3	yellow	-1.149	-0.174	0.147	0.002	0.097	1.729	0.131853	0.908744	0.893107	0.99901	0.925849	0.01301
PLSCR1	darkblue	1.778	2.684	2.064	1.182	1.789	1.557	0	0	0	0	0	0
PLXNC1	red	0.205	0.167	0.164	0.367	0.849	0.336	0.557296	0.784467	0.740433	0.639668	0.006681	0.387434
PML	skyblue	0.87	0.833	0.446	0.633	0.696	0.369	0	0	0	0	0	0
PNPT1	skyblue	0.339	0.979	0.64	0.225	0.371	0.419	4e-05	0	0	0.029469	3e-06	0
PPAPDC2	red	0.121	0.153	0.269	0.216	0.366	0.634	0.746213	0.797216	0.495567	0.674088	0.084989	0.002784
PPM1K	skyblue	0.422	0.793	0.406	0.263	0.363	0.439	0	0	0	0.000457	0	0
PPP4R1L	yellow	0.319	0.131	-0.039	0.553	0.611	1.253	0.544342	0.908744	0.970554	0.680915	0.300497	0.022224
PRDM1	red	-0.327	-0.45	-0.19	0.383	0.301	0.857	0.446843	0.407942	0.761542	0.596875	0.392295	0.006441
PRDM11	orange	0.609	0.261	0.408	-0.298	-0.849	-0.361	0.100338	0.698318	0.381365	0.700218	0.014718	0.331817
PRG4	orange	-0.302	-0.464	-0.106	-0.359	-0.013	-2.045	0.405506	0.264872	0.858351	0.824633	0.98725	0.012142
PRIC285	darkblue	3.698	3.829	2.821	3.346	3.537	2.802	0	0	0	0	0	0
PRKD2	skyblue	0.526	0.575	0.28	0.391	0.641	0.399	0	0	3e-06	0	0	0
PSD3	orange	0.218	-0.727	-0.352	-0.335	-1.713	-0.521	0.850096	0.656735	0.823483	0.828584	0.015192	0.461483
PSMB9	red	0.326	0.53	0.452	0.367	0.628	0.584	0.000273	0	0	0.018028	0	2e-06
PTGER3	orange	-0.604	-0.88	-0.36	-0.204	-0.541	-0.135	0.104059	0.008367	0.417889	0.708554	0.02343	0.632272
RAB26	red	-0.115	0.022	0.232	0.168	0.581	0.598	0.777145	0.982031	0.58676	0.80178	0.014384	0.016228
RAB33A	red	-0.022	0.436	0.303	-0.061	0.602	0.883	0.971057	0.3811	0.575741	0.937314	0.006261	8.1e-05
RASGRP3	darkblue	1.768	3.079	2.264	1.428	2.09	1.663	0	0	0	0.000144	0	1e-06
RASSF4	red	-0.1	-0.075	-0.075	0.005	-0.004	0.722	0.729679	0.891499	0.859938	0.995235	0.989491	0.000456
RBM43	yellow	0.56	0.793	0.494	0.555	0.511	0.81	0.005878	8e-06	0.017524	0.258974	0.047509	0.00169
REC8	darkblue	2.814	2.698	2.465	2.69	2.543	2.294	0	0	0	0	0	0
RGL4	orange	0.03	-0.107	-0.041	-0.005	-0.194	-0.627	0.876498	0.666155	0.876021	0.995329	0.37042	0.006516
RHBDL3	black	2.697	2.242	2.784	-0.012	-0.292	0.202	0.025944	0.091489	0.01394	0.995966	0.731406	0.823484
RHEBL1	red	0.153	0.109	-0.149	-0.182	0.774	1.005	0.660199	0.868122	0.767602	0.808951	0.00201	7.6e-05
RIMS4	orange	-0.335	-0.387	-0.83	0.114	-0.059	-0.051	0.363182	0.410787	0.018461	0.827177	0.815744	0.857864
RN7SL2	red	0.204	0.325	0.405	0.55	0.588	0.466	0.512501	0.362027	0.181917	0.078103	0.003536	0.029221
RNF213	black	0.79	1.412	1.022	0.514	0.993	0.779	0	0	0	6e-06	0	0
RNF31	skyblue	0.709	0.627	0.575	0.69	0.737	0.482	0	0	0	0	0	0
RSAD2	darkblue	4.729	5.193	3.515	3.432	3.761	2.679	0	0	0	0	0	0
RTP4	darkblue	3.77	3.826	2.841	1.378	2.982	0.627	1e-06	0	0.000311	0.597136	0.00982	0.672231
RUNDC3A	yellow	-0.049	0.378	0.456	0.68	0.454	0.915	0.957575	0.710363	0.562628	0.427366	0.288292	0.023303
SAMD9	darkblue	1.963	2.799	2.135	1.546	1.868	1.758	0	0	0	0	0	0
SAMD9L	darkblue	2.724	3.551	2.786	2.306	2.964	2.663	0	0	0	0	0	0
SC4MOL	red	-0.112	0.316	0.48	-0.157	0.086	0.753	0.505272	0.015753	5.7e-05	0.49862	0.457657	0
SCARNA16	orange	-0.031	0.316	0.209	-1.099	-0.702	-0.989	0.972945	0.790717	0.847821	0.197537	0.120079	0.043509
SCARNA7	yellow	-1.238	0	0.287	1.144	1.074	1.722	0.298313	0.999939	0.866331	0.534786	0.223279	0.040548
SCN3B	orange	0.36	0.261	0.066	0.238	-0.384	-2.02	0.394837	0.717811	0.929789	0.832741	0.447214	0.000934
SERPINB9	red	-0.076	0.167	0.35	0.077	0.546	0.695	0.848524	0.751879	0.280434	0.898414	0.003717	0.000313
SHC4	orange	-0.764	0	0.581	-0.582	-0.648	-0.493	0.42465	0.999939	0.587896	0.226345	0.012526	0.06658
SHISA5	skyblue	0.499	0.883	0.75	0.337	0.623	0.509	0	0	0	0	0	0
SIDT1	black	0.93	1.293	0.921	0.446	0.824	0.659	0.000542	0	0.000492	0.483843	0.003421	0.029018
SIX3	yellow	-0.012	-0.277	0.221	0.373	0.665	0.295	0.984019	0.730902	0.729965	0.654033	0.048485	0.488422
SLC16A6	orange	-0.074	-0.022	-0.134	-0.712	-1.247	-0.583	0.931351	0.990325	0.901792	0.462913	0.011728	0.240214
SLC17A9	orange	0.097	-0.147	0.137	-0.464	-1.645	-1.314	0.858017	0.875223	0.849063	0.730488	0.009682	0.040941
SLC18A2	yellow	-0.145	-0.192	0.36	1.219	1.139	0.838	0.856834	0.891499	0.667959	0.258974	0.04486	0.188562
SLC25A27	red	0.241	0.185	0.067	0.023	0.584	0.486	0.676703	0.862273	0.943392	0.983808	0.029098	0.09698
SLC29A2	red	-0.017	0.285	0.373	-0.125	0.378	0.59	0.965476	0.379135	0.16067	0.86115	0.109904	0.012823
SLC37A4	red	-0.245	0.287	0.496	0.088	1.022	0.931	0.750856	0.803562	0.516235	0.96126	0.037316	0.077204
SLC44A5	orange	-0.077	-0.172	-0.122	-0.248	-0.706	-0.392	0.828588	0.728604	0.781378	0.686257	0.011212	0.172412
SLC6A9	red	0.636	0.038	0.005	0.3	0.606	0.685	0.352	0.98588	0.996593	0.718987	0.061875	0.041798
SLFN5	black	1.048	1.466	0.954	0.752	1.059	0.895	0	0	0	0	0	0
SNIP	yellow	0.784	0.458	0.304	0.376	0.294	1.06	0.197057	0.664387	0.761542	0.710441	0.532728	0.007914
SNORA10	red	-0.057	-0.131	-0.203	0.89	0.414	0.321	0.908044	0.869098	0.723313	0.037753	0.210625	0.392379
SNORA23	yellow	0.065	-0.009	-0.107	1.537	1.046	1.334	0.949646	0.997347	0.932554	0.126746	0.100421	0.038677
SNORA29	orange	-0.665	0.182	-0.145	-0.548	-1.189	-0.322	0.374901	0.903406	0.903976	0.572554	0.011723	0.522451
SNORA32	orange	-0.355	-0.162	0.133	-0.539	-0.86	-0.687	0.445952	0.860504	0.853863	0.401818	0.006758	0.035394
SNORA56	yellow	0.561	0.481	0.294	1.13	0.699	1.001	0.344602	0.598413	0.751535	0.113477	0.132586	0.031061
SNORA63	orange	-0.531	0.036	0.047	-0.187	-0.791	-0.563	0.259107	0.978516	0.954848	0.818381	0.018807	0.109727
SNORA71C	yellow	0.187	-0.099	0.105	1.011	1.052	0.46	0.790807	0.946474	0.917331	0.336813	0.038403	0.475151
SNORA73B	orange	-0.23	-0.162	-0.214	-0.225	-1.283	-0.37	0.755309	0.907377	0.836808	0.847609	0.008694	0.470382
SNORD14B	orange	-0.636	-0.599	-0.742	-0.603	-1.377	-0.669	0.313485	0.49452	0.320112	0.534362	0.005128	0.166741
SNORD34	orange	0.007	0.443	-0.112	-0.799	-1.138	-0.716	0.993385	0.66082	0.923053	0.464094	0.033212	0.197688
SNORD38A	orange	-0.073	-0.524	-0.093	-0.45	-0.671	-1.188	0.932136	0.608951	0.932554	0.664645	0.142887	0.019115
SNORD45A	orange	-0.802	-0.308	-0.369	-0.667	-0.609	-1.372	0.130458	0.721437	0.588967	0.435402	0.126939	0.002832
SNORD45B	orange	-0.237	-0.102	-0.068	-0.883	-0.93	-0.995	0.749926	0.945941	0.953058	0.31768	0.034474	0.033452
SNORD80	orange	-0.21	-0.11	-0.078	-0.124	-0.713	-0.001	0.721933	0.924455	0.927254	0.896046	0.042598	0.999222
SNORD83A	orange	-0.189	-0.194	-0.279	-0.189	-0.539	-1.738	0.83044	0.902226	0.80956	0.898414	0.325191	0.006397
SNTB1	skyblue	0.304	0.723	0.469	0.071	0.38	0.456	0.144524	4e-06	0.007834	0.821942	0.000963	0.000115
SOCS1	yellow	1.721	0.821	0.74	3.352	3.361	1.912	0.000972	0.317518	0.375838	0.0016	0.000186	0.05726
SP100	black	1.184	1.958	1.504	0.816	1.417	1.222	0	0	0	0	0	0
SP110	black	1.348	2.045	1.385	1.019	1.711	1.292	0	0	0	0	0	0
SPINK2	red	0.091	-0.161	-0.474	0.058	0.922	0.585	0.79827	0.771882	0.152969	0.973408	0.034607	0.246623
SPRY4	yellow	0.031	-0.006	-0.055	1.069	1.685	1.214	0.961151	0.997347	0.94564	0.490941	0.01391	0.114833
SPTB	red	0.312	0.53	0.343	0.272	0.588	0.794	0.528881	0.325962	0.581189	0.606054	0.007601	0.000407
SPTLC3	yellow	-0.267	0.624	0.752	1.431	1.559	1.214	0.847509	0.708316	0.555996	0.139185	0.005918	0.048432
STAT1	darkblue	2.427	3.254	2.666	2.072	2.633	2.401	0	0	0	0	0	0
STAT2	black	1.492	1.791	0.94	1.158	1.745	1.198	0	0	0	0	0	0
SYNM	black	0.734	1.681	1.22	0.065	0.706	0.474	0.562393	0.124663	0.360967	0.946173	0.010351	0.123785
TAGAP	skyblue	0.695	0.543	0.274	0.39	0.41	0.43	0	0	0.007381	3e-06	0	0
TAP1	black	0.915	1.307	0.82	0.598	0.814	0.578	0	0	0	0	0	0
TAP2	skyblue	0.32	0.609	0.397	0.212	0.329	0.27	0	0	0	1e-05	0	0
TC2N	orange	0.103	0.001	0.405	-0.123	-1.243	0.04	0.865882	0.999358	0.478537	0.881213	0.00038	0.923057
TDRD7	black	0.859	1.339	0.826	0.511	0.929	0.814	0	0	0	0	0	0
TECTA	skyblue	0.382	1.053	0.621	0.027	-0.012	-0.367	0.567523	0.044009	0.391887	0.985574	0.982231	0.446476
TLR3	skyblue	0.811	0.959	0.793	0.359	0.222	0.2	0.000273	5e-06	0.000326	0.378614	0.287396	0.387838
TLR9	orange	-0.352	-0.158	0.23	-0.038	-0.142	-0.679	0.52095	0.887412	0.749069	0.954623	0.545794	0.005051
TM6SF1	red	-0.014	0.142	0.131	0.214	0.259	0.743	0.971057	0.769672	0.743146	0.575209	0.132664	1.2e-05
TMEM133	orange	0.135	-0.228	-0.181	-0.542	-1.118	-0.416	0.805927	0.797216	0.812084	0.412941	0.001472	0.213427
TMEM140	darkblue	2.513	3.13	1.947	2.325	2.153	1.394	3e-06	0	0.000511	0.019061	0.003932	0.101527
TMEM187	red	0.144	0.559	0.25	0.315	0.585	0.833	0.744478	0.105905	0.623003	0.738757	0.115193	0.025194
TNFSF10	black	1.532	1.501	0.899	0.742	0.262	0.362	0	0	0	0.004147	0.257247	0.123358
TP53INP1	red	0.019	0.117	0.331	-0.117	0.245	0.598	0.962911	0.829931	0.26339	0.805633	0.158357	0.000392
TPM2	red	0.272	0.321	0.508	0.197	0.881	0.53	0.187877	0.127681	0.002489	0.613219	0	0.001684
TPPP	yellow	-0.983	-0.064	-0.077	0.727	1.353	0.938	0.325568	0.982031	0.965787	0.484851	0.003085	0.06149
TRAF1	yellow	-0.112	0.012	0.164	0.681	1.014	0.76	0.818232	0.991747	0.773568	0.36935	0.00357	0.043718
TRIM14	skyblue	0.549	1.051	0.843	0.354	0.75	0.533	0	0	0	0	0	0
TRIM2	orange	-0.112	-0.32	-0.148	-0.133	-0.595	-0.343	0.732593	0.366863	0.723432	0.73708	0.000836	0.05291
TRIM21	black	1.673	1.475	0.684	1.241	1.191	0.752	0	0	0	0	0	0
TRIM22	darkblue	3.86	5.839	5.251	3.451	5.022	4.521	0	0	0	0	0	0
TRIM25	black	1.326	1.477	0.964	0.963	1.042	0.746	0	0	0	0	0	0
TRIM34	yellow	0.398	0.554	0.733	1.111	1.638	1.621	0.51835	0.476489	0.228745	0.408946	0.006493	0.009998
TRIM38	skyblue	0.749	0.757	0.434	0.517	0.507	0.309	0	0	0	0	0	1.5e-05
TRIM5	skyblue	0.612	1.155	0.722	0.397	0.664	0.517	0	0	0	1e-05	0	0
TRIM56	skyblue	0.776	0.671	0.33	0.55	0.578	0.348	0	0	0	0	0	0
TRIM69	darkblue	1.855	2.552	1.578	0.77	1.349	1.079	8.1e-05	0	0.001198	0.197691	3.7e-05	0.001183
TRPM4	skyblue	0.319	0.546	0.644	0.046	0.72	0.514	0.723558	0.649948	0.494282	0.972817	0.034839	0.179222
TSLP	red	-0.223	0.043	0.248	0.087	0.428	0.736	0.449488	0.949756	0.453627	0.878678	0.022386	0.000106
TTC21A	red	0.379	0.6	0.392	0.213	0.728	0.677	0.146253	0.004444	0.152442	0.680925	0.000403	0.001315
TTC39B	skyblue	0.178	0.904	0.663	0.214	0.627	0.673	0.338461	0	1e-06	0.459797	5e-06	1e-06
TTLL9	black	0.781	1.091	1.25	0.547	1.348	0.865	0.326917	0.181191	0.090002	0.758964	0.041686	0.259832
TUBA8	orange	-0.164	-0.114	-0.066	-0.337	-0.336	-0.671	0.637859	0.861003	0.901792	0.459797	0.120424	0.005246
TXLNB	red	-0.021	0.21	-0.082	0.047	0.557	0.83	0.96288	0.664658	0.878092	0.955181	0.020605	0.000649
UBA7	skyblue	0.372	0.782	0.539	0.199	0.035	-0.255	0.044362	0	0.000506	0.817026	0.937622	0.552584
UBE2L6	black	0.992	1.57	1.413	0.545	1.139	1.12	0	0	0	0	0	0
UBE2S	red	0.529	-0.167	0.705	0.154	0.678	-0.275	0.210965	0.861169	0.083824	0.856886	0.019921	0.465732
UNC93B1	skyblue	0.422	0.817	0.778	0.374	0.668	0.532	0.074549	7e-06	2.7e-05	0.31768	0.000256	0.004886
USP18	darkblue	1.537	2.755	2.224	0.726	1.709	1.452	0	0	0	0	0	0
USP41	darkblue	1.346	2.536	1.959	0.641	1.402	1.212	0	0	0	0.035749	0	0
UTRN	skyblue	0.114	0.728	0.586	0.049	0.315	0.304	0.188906	0	0	0.764172	5e-06	9e-06
WDR78	red	0.133	0.097	0.256	-0.105	0.097	0.84	0.85689	0.944787	0.767604	0.925359	0.827465	0.013301
WTIP	red	0.169	0.381	0.28	0.391	0.746	0.073	0.769061	0.586535	0.681355	0.659241	0.035517	0.895104
XAF1	darkblue	2.047	2.566	2.137	1.748	2.26	2.026	0	0	0	0	0	0
ZBTB16	orange	-0.094	-0.289	-0.036	-1.917	-1.959	-1.366	0.828893	0.59865	0.956173	0.205883	0.018349	0.125209
ZCCHC2	skyblue	1.053	1.096	0.564	0.469	0.418	0.096	0	0	0	0	0	0.123778
ZFHX3	orange	0.083	-0.165	-0.096	-0.249	-0.238	-0.758	0.718411	0.601286	0.759912	0.71401	0.429967	0.018188
ZFP2	orange	0.185	0.57	0.39	-0.36	-0.621	-0.98	0.863018	0.661795	0.753178	0.731328	0.173263	0.049844
ZMAT1	red	0.061	0.249	0.592	0.266	0.248	0.505	0.883283	0.596268	0.022213	0.594803	0.287995	0.024089
ZMAT3	orange	-0.18	-0.643	-0.583	-0.307	-0.511	-0.633	0.164164	0	0	0.012073	1e-06	0
ZNF117	orange	-0.22	0.009	-0.046	-0.23	-0.603	-0.312	0.23123	0.985895	0.881681	0.386986	2e-05	0.020268
ZNF347	red	0	-0.126	-0.109	0.84	-0.385	0.874	0.999142	0.68236	0.685714	0.272531	0.444839	0.03408
ZNF425	orange	-0.263	-0.252	-0.138	-0.124	-0.374	-0.711	0.493538	0.674644	0.814147	0.878207	0.219925	0.030034
ZNF583	orange	-0.139	-0.271	-0.235	-0.11	-0.348	-0.582	0.480915	0.188544	0.27673	0.797198	0.041468	0.001925
ZNF606	orange	-0.162	0.129	-0.033	-0.659	-1.601	-0.59	0.821281	0.919226	0.978439	0.625705	0.015583	0.37964
ZNF676	orange	-0.452	-0.28	-0.163	-0.583	-1.023	-0.276	0.313485	0.706061	0.817363	0.401818	0.003675	0.45377
ZNF728	orange	-0.585	-1.484	-0.157	-0.17	-0.298	0.055	0.406425	0.036626	0.887375	0.91353	0.612747	0.938953
ZNF771	red	0.541	-0.008	0.354	0.44	0.693	0.494	0.197978	0.996006	0.540029	0.523555	0.02273	0.146027
ZNF98	orange	-0.635	-0.364	-0.084	-0.889	-0.851	-0.295	0.249882	0.681077	0.924605	0.214026	0.027052	0.485071
ZNF99	orange	-0.843	-0.343	-0.212	-0.341	-0.837	-0.541	0.184963	0.751729	0.830385	0.72888	0.048926	0.230225
ZNFX1	skyblue	1.248	0.887	0.502	0.852	0.63	0.253	0	0	0	0	0	2e-06

## Sheet: Table S1B DE pathways (3)
Table S1B. Significantly enriched pathways with associated DE genes (see Fig. S3B)
Ingenuity Canonical Pathways	-log(p-value)	Ratio	Module	Genes
Interferon Signaling	18.7	0.278	Dark Blue	IFI35,IFI6,IFIT1,IFIT3,IFITM1,IRF9,ISG15,MX1,OAS1,STAT1
Role of Hypercytokinemia/hyperchemokinemia in the Pathogenesis of Influenza	18.5	0.14	Dark Blue	DDX58,IFIT2,IFIT3,IRF7,IRF9,ISG15,MX1,OAS1,OAS2,OAS3,RSAD2,STAT1
Activation of IRF by Cytosolic Pattern Recognition Receptors	12.1	0.127	Dark Blue	DDX58,DHX58,IFIH1,IFIT2,IRF7,IRF9,ISG15,STAT1
Systemic Lupus Erythematosus In B Cell Signaling Pathway	8.2	0.0327	Dark Blue	IFIH1,IFIT2,IFIT3,IRF7,IRF9,ISG15,LIF,RASGRP3,STAT1
Role of Pattern Recognition Receptors in Recognition of Bacteria and Viruses	7.42	0.0455	Dark Blue	DDX58,IFIH1,IRF7,LIF,OAS1,OAS2,OAS3
Role of RIG1-like Receptors in Antiviral Innate Immunity	5.62	0.0909	Dark Blue	DDX58,DHX58,IFIH1,IRF7
Role of PKR in Interferon Induction and Antiviral Response	3.92	0.0339	Dark Blue	DDX58,IFIH1,IRF9,STAT1
Coronavirus Pathogenesis Pathway	3.52	0.0267	Dark Blue	DDX58,IRF7,IRF9,STAT1
Necroptosis Signaling Pathway	2.33	0.0191	Dark Blue	CAPN2,IRF9,STAT1
UVA-Induced MAPK Signaling	1.73	0.0204	Dark Blue	PARP9,STAT1
Fatty Acid Activation	1.56	0.0769	Dark Blue	ACSBG1
γ-linolenate Biosynthesis II (Animals)	1.44	0.0588	Dark Blue	ACSBG1
Mitochondrial L-carnitine Shuttle Pathway	1.44	0.0588	Dark Blue	ACSBG1
Pyrimidine Deoxyribonucleotides De Novo Biosynthesis I	1.34	0.0455	Dark Blue	CMPK2
Role of Lipids/Lipid Rafts in the Pathogenesis of Influenza	1.32	0.0435	Dark Blue	RSAD2
IL-22 Signaling	1.3	0.0417	Dark Blue	STAT1
Role of JAK1, JAK2 and TYK2 in Interferon Signaling	1.3	0.0417	Dark Blue	STAT1
Role of JAK family kinases in IL-6-type Cytokine Signaling	1.28	0.04	Dark Blue	STAT1
T Cell Exhaustion Signaling Pathway	1.26	0.0114	Dark Blue	IRF9,STAT1
IL-9 Signaling	1.16	0.0303	Dark Blue	STAT1
Pyrimidine Ribonucleotides Interconversion	1.16	0.0303	Dark Blue	CMPK2
Fatty Acid β-oxidation I	1.16	0.0303	Dark Blue	ACSBG1
Role of JAK2 in Hormone-like Cytokine Signaling	1.15	0.0294	Dark Blue	STAT1
Pyrimidine Ribonucleotides De Novo Biosynthesis	1.14	0.0286	Dark Blue	CMPK2
Oncostatin M Signaling	1.05	0.0233	Dark Blue	STAT1
iNOS Signaling	1.03	0.0222	Dark Blue	STAT1
Coronavirus Replication Pathway	1.03	0.0222	Dark Blue	IFITM1
nNOS Signaling in Neurons	1.02	0.0213	Dark Blue	CAPN2
Hematopoiesis from Pluripotent Stem Cells	1	0.0204	Dark Blue	LIF
Stearate Biosynthesis I (Animals)	1	0.0204	Dark Blue	ACSBG1
Amyloid Processing	0.991	0.02	Dark Blue	CAPN2
EGF Signaling	0.951	0.0182	Dark Blue	STAT1
CNTF Signaling	0.939	0.0175	Dark Blue	STAT1
Protein Ubiquitination Pathway	0.936	0.00733	Dark Blue	USP18,USP41
Retinoic acid Mediated Apoptosis Signaling	0.917	0.0167	Dark Blue	PARP9
Thrombopoietin Signaling	0.896	0.0159	Dark Blue	STAT1
Calcium-induced T Lymphocyte Apoptosis	0.879	0.0152	Dark Blue	CAPN2
Neuroinflammation Signaling Pathway	0.866	0.00667	Dark Blue	IRF7,STAT1
Role of JAK1 and JAK3 in γc Cytokine Signaling	0.86	0.0145	Dark Blue	STAT1
GM-CSF Signaling	0.854	0.0143	Dark Blue	STAT1
Growth Hormone Signaling	0.848	0.0141	Dark Blue	STAT1
ERK5 Signaling	0.842	0.0139	Dark Blue	LIF
T Helper Cell Differentiation	0.839	0.0137	Dark Blue	STAT1
Regulation of Cellular Mechanics by Calpain Protease	0.833	0.0135	Dark Blue	CAPN2
IL-7 Signaling Pathway	0.81	0.0128	Dark Blue	STAT1
IL-3 Signaling	0.807	0.0127	Dark Blue	STAT1
Role of BRCA1 in DNA Damage Response	0.801	0.0125	Dark Blue	STAT1
FLT3 Signaling in Hematopoietic Progenitor Cells	0.801	0.0125	Dark Blue	STAT1
JAK/Stat Signaling	0.801	0.0125	Dark Blue	STAT1
Prolactin Signaling	0.796	0.0123	Dark Blue	STAT1
PDGF Signaling	0.772	0.0116	Dark Blue	STAT1
Death Receptor Signaling	0.745	0.0109	Dark Blue	PARP9
TGF-β Signaling	0.728	0.0104	Dark Blue	IRF7
Amyotrophic Lateral Sclerosis Signaling	0.724	0.0103	Dark Blue	CAPN2
Salvage Pathways of Pyrimidine Ribonucleotides	0.721	0.0102	Dark Blue	CMPK2
Apoptosis Signaling	0.712	0.01	Dark Blue	CAPN2
Kinetochore Metaphase Signaling Pathway	0.708	0.0099	Dark Blue	REC8
Mouse Embryonic Stem Cell Pluripotency	0.701	0.00971	Dark Blue	LIF
FAK Signaling	0.697	0.00962	Dark Blue	CAPN2
Pancreatic Adenocarcinoma Signaling	0.68	0.00917	Dark Blue	STAT1
Type I Diabetes Mellitus Signaling	0.672	0.00901	Dark Blue	STAT1
MSP-RON Signaling In Macrophages Pathway	0.666	0.00885	Dark Blue	STAT1
Airway Pathology in Chronic Obstructive Pulmonary Disease	0.648	0.00847	Dark Blue	LIF
Renin-Angiotensin Signaling	0.648	0.00847	Dark Blue	STAT1
p38 MAPK Signaling	0.648	0.00847	Dark Blue	STAT1
Role of NANOG in Mammalian Embryonic Stem Cell Pluripotency	0.646	0.0084	Dark Blue	LIF
IL-15 Production	0.638	0.00826	Dark Blue	STAT1
Th1 Pathway	0.638	0.00826	Dark Blue	STAT1
IL-12 Signaling and Production in Macrophages	0.604	0.00752	Dark Blue	STAT1
Type II Diabetes Mellitus Signaling	0.578	0.00704	Dark Blue	ACSBG1
HMGB1 Signaling	0.523	0.00606	Dark Blue	LIF
Th1 and Th2 Activation Pathway	0.51	0.00585	Dark Blue	STAT1
Erythropoietin Signaling Pathway	0.506	0.00578	Dark Blue	LIF
Tec Kinase Signaling	0.506	0.00578	Dark Blue	STAT1
Dendritic Cell Maturation	0.484	0.00543	Dark Blue	STAT1
Hepatic Cholestasis	0.48	0.00538	Dark Blue	LIF
Hepatic Fibrosis / Hepatic Stellate Cell Activation	0.48	0.00538	Dark Blue	STAT1
IL-17 Signaling	0.479	0.00535	Dark Blue	LIF
Production of Nitric Oxide and Reactive Oxygen Species in Macrophages	0.475	0.00529	Dark Blue	STAT1
ERK/MAPK Signaling	0.451	0.00495	Dark Blue	STAT1
Integrin Signaling	0.433	0.00469	Dark Blue	CAPN2
Role of NFAT in Cardiac Hypertrophy	0.432	0.00467	Dark Blue	LIF
LPS/IL-1 Mediated Inhibition of RXR Function	0.415	0.00444	Dark Blue	ACSBG1
Huntington's Disease Signaling	0.395	0.00418	Dark Blue	CAPN2
Insulin Secretion Signaling Pathway	0.387	0.0041	Dark Blue	STAT1
Colorectal Cancer Metastasis Signaling	0.376	0.00395	Dark Blue	STAT1
Senescence Pathway	0.349	0.00364	Dark Blue	CAPN2
Glucocorticoid Receptor Signaling	0.199	0.00216	Dark Blue	STAT1
Cardiac Hypertrophy Signaling (Enhanced)	0	0.00201	Dark Blue	LIF
Superpathway of Cholesterol Biosynthesis	6.53	0.172	Red	ACAT2,FDFT1,HMGCS1,LSS,MSMO1
Cholesterol Biosynthesis I	4.49	0.231	Red	FDFT1,LSS,MSMO1
Cholesterol Biosynthesis II (via 24,25-dihydrolanosterol)	4.49	0.231	Red	FDFT1,LSS,MSMO1
Cholesterol Biosynthesis III (via Desmosterol)	4.49	0.231	Red	FDFT1,LSS,MSMO1
Ketogenesis	2.89	0.182	Red	ACAT2,HMGCS1
Th1 and Th2 Activation Pathway	2.79	0.0292	Red	CCR8,HLA-DOA,IL10RA,NFATC4,TSLP
Mevalonate Pathway I	2.67	0.143	Red	ACAT2,HMGCS1
LXR/RXR Activation	2.51	0.0331	Red	ABCA1,ABCG1,FDFT1,MYLIP
Superpathway of Geranylgeranyldiphosphate Biosynthesis I (via Mevalonate)	2.45	0.111	Red	ACAT2,HMGCS1
STAT3 Pathway	2.34	0.0296	Red	IL10RA,IL21R,IL7R,NTRK3
Role of JAK1 and JAK3 in γc Cytokine Signaling	2.31	0.0435	Red	IL21R,IL7R,TSLP
Lanosterol Biosynthesis	2.31	1	Red	LSS
T Helper Cell Differentiation	2.24	0.0411	Red	HLA-DOA,IL10RA,IL21R
BEX2 Signaling Pathway	2.15	0.038	Red	BBC3,ERBB2,PLXNC1
Epoxysqualene Biosynthesis	2.01	0.5	Red	FDFT1
Putrescine Biosynthesis III	2.01	0.5	Red	AZIN2
T Cell Exhaustion Signaling Pathway	1.95	0.0229	Red	HLA-DOA,IL10RA,NFATC4,PRDM1
B Cell Development	1.86	0.0556	Red	HLA-DOA,IL7R
Antigen Presentation Pathway	1.8	0.0513	Red	HLA-DOA,PSMB9
Acetate Conversion to Acetyl-CoA	1.71	0.25	Red	ACSS2
Th1 Pathway	1.65	0.0248	Red	HLA-DOA,IL10RA,NFATC4
Ferroptosis Signaling Pathway	1.61	0.0238	Red	ABCA1,CHAC1,FDFT1
Glucocorticoid Receptor Signaling	1.56	0.013	Red	IL10RA,IL21R,IL7R,NFATC4,PCK2,SLC37A4
Glycine Cleavage Complex	1.53	0.167	Red	AMT
Zymosterol Biosynthesis	1.53	0.167	Red	MSMO1
Th2 Pathway	1.52	0.0221	Red	CCR8,HLA-DOA,TSLP
Unfolded protein response	1.5	0.0357	Red	CEBPB,INSIG1
Wnt/Ca+ pathway	1.42	0.0323	Red	NFATC4,PLCD1
D-myo-inositol-5-phosphate Metabolism	1.36	0.0191	Red	EPHX2,PLCD1,PLPP6
Sucrose Degradation V (Mammalian)	1.36	0.111	Red	ALDOC
Ketolysis	1.32	0.1	Red	ACAT2
Sirtuin Signaling Pathway	1.25	0.0137	Red	ABCA1,ACSS2,ATG16L2,PCK2
VDR/RXR Activation	1.24	0.0256	Red	CEBPB,IGFBP5
PI3K/AKT Signaling	1.2	0.0163	Red	IL10RA,IL21R,IL7R
IL-4 Signaling	1.18	0.0235	Red	HLA-DOA,NFATC4
Th17 Activation Pathway	1.13	0.022	Red	IL21R,NFATC4
Glutaryl-CoA Degradation	1.12	0.0625	Red	ACAT2
Androgen Biosynthesis	1.12	0.0625	Red	HSD17B14
Superpathway of Inositol Phosphate Compounds	1.12	0.0151	Red	EPHX2,PLCD1,PLPP6
Isoleucine Degradation I	1.09	0.0588	Red	ACAT2
p53 Signaling	1.07	0.0204	Red	BBC3,TP53INP1
Oxidative Ethanol Degradation III	1.05	0.0526	Red	ACSS2
Axonal Guidance Signaling	1	0.0101	Red	ERBB2,NFATC4,NTRK3,PLCD1,PLXNC1
Sperm Motility	1	0.0135	Red	ERBB2,NTRK3,PLCD1
LPS/IL-1 Mediated Inhibition of RXR Function	0.996	0.0133	Red	ABCA1,ABCG1,HMGCS1
Cardiac Hypertrophy Signaling (Enhanced)	0.996	0.0101	Red	IL10RA,IL21R,IL7R,NFATC4,PLCD1
Pyrimidine Deoxyribonucleotides De Novo Biosynthesis I	0.983	0.0455	Red	AK7
iCOS-iCOSL Signaling in T Helper Cells	0.979	0.018	Red	HLA-DOA,NFATC4
Type I Diabetes Mellitus Signaling	0.979	0.018	Red	HLA-DOA,ICA1
Tryptophan Degradation III (Eukaryotic)	0.967	0.0435	Red	ACAT2
Ethanol Degradation IV	0.967	0.0435	Red	ACSS2
Tumoricidal Function of Hepatic Natural Killer Cells	0.951	0.0417	Red	SERPINB9
D-myo-inositol (1,4,5)-Trisphosphate Biosynthesis	0.932	0.04	Red	PLCD1
IL-15 Production	0.917	0.0165	Red	ERBB2,NTRK3
CD28 Signaling in T Helper Cells	0.917	0.0165	Red	HLA-DOA,NFATC4
Glycolysis I	0.917	0.0385	Red	ALDOC
Gluconeogenesis I	0.917	0.0385	Red	ALDOC
Adipogenesis pathway	0.845	0.0149	Red	CEBPB,NFATC4
Airway Inflammation in Asthma	0.833	0.0312	Red	TSLP
Ethanol Degradation II	0.833	0.0312	Red	ACSS2
PI3K Signaling in B Lymphocytes	0.827	0.0145	Red	NFATC4,PLCD1
Pyrimidine Ribonucleotides Interconversion	0.821	0.0303	Red	AK7
D-myo-inositol (1,4,5,6)-Tetrakisphosphate Biosynthesis	0.807	0.0141	Red	EPHX2,PLPP6
D-myo-inositol (3,4,5,6)-tetrakisphosphate Biosynthesis	0.807	0.0141	Red	EPHX2,PLPP6
Senescence Pathway	0.807	0.0109	Red	CEBPB,HBP1,NFATC4
Pyrimidine Ribonucleotides De Novo Biosynthesis	0.796	0.0286	Red	AK7
IL-17A Signaling in Fibroblasts	0.785	0.0278	Red	CEBPB
PKCθ Signaling in T Lymphocytes	0.747	0.0129	Red	HLA-DOA,NFATC4
April Mediated Signaling	0.745	0.025	Red	NFATC4
3-phosphoinositide Degradation	0.742	0.0128	Red	EPHX2,PLPP6
B Cell Activating Factor Signaling	0.735	0.0244	Red	NFATC4
Estrogen Biosynthesis	0.726	0.0238	Red	HSD17B14
3-phosphoinositide Biosynthesis	0.701	0.012	Red	EPHX2,PLPP6
Role of Macrophages, Fibroblasts and Endothelial Cells in Rheumatoid Arthritis	0.69	0.00955	Red	CEBPB,NFATC4,PLCD1
FAT10 Cancer Signaling Pathway	0.69	0.0217	Red	ACKR3
Graft-versus-Host Disease Signaling	0.674	0.0208	Red	HLA-DOA
Autoimmune Thyroid Disease Signaling	0.666	0.0204	Red	HLA-DOA
Primary Immunodeficiency Signaling	0.658	0.02	Red	IL7R
Myc Mediated Apoptosis Signaling	0.658	0.02	Red	BBC3
Role of NFAT in Regulation of the Immune Response	0.646	0.011	Red	HLA-DOA,NFATC4
Dendritic Cell Maturation	0.636	0.0109	Red	HLA-DOA,PLCD1
Hepatic Fibrosis / Hepatic Stellate Cell Activation	0.629	0.0108	Red	IGFBP5,IL10RA
Transcriptional Regulatory Network in Embryonic Stem Cells	0.629	0.0185	Red	PAX6
PPARα/RXRα Activation	0.613	0.0105	Red	ABCA1,PLCD1
Adrenomedullin signaling pathway	0.593	0.0102	Red	CEBPB,PLCD1
Endometrial Cancer Signaling	0.588	0.0167	Red	ERBB2
Induction of Apoptosis by HIV1	0.582	0.0164	Red	BBC3
Calcium Signaling	0.565	0.00971	Red	NFATC4,TPM2
PXR/RXR Activation	0.559	0.0154	Red	PCK2
ErbB2-ErbB3 Signaling	0.559	0.0154	Red	ERBB2
Netrin Signaling	0.559	0.0154	Red	NFATC4
Phospholipases	0.559	0.0154	Red	PLCD1
Calcium-induced T Lymphocyte Apoptosis	0.553	0.0152	Red	HLA-DOA
AMPK Signaling	0.545	0.00939	Red	AK7,PCK2
Role of NFAT in Cardiac Hypertrophy	0.544	0.00935	Red	NFATC4,PLCD1
IL-10 Signaling	0.532	0.0143	Red	IL10RA
Agrin Interactions at Neuromuscular Junction	0.532	0.0143	Red	ERBB2
Melatonin Signaling	0.521	0.0139	Red	PLCD1
Non-Small Cell Lung Cancer Signaling	0.517	0.0137	Red	ERBB2
GPCR-Mediated Integration of Enteroendocrine Signaling Exemplified by an L Cell	0.517	0.0137	Red	PLCD1
Leptin Signaling in Obesity	0.511	0.0135	Red	PLCD1
Hypoxia Signaling in the Cardiovascular System	0.511	0.0135	Red	UBE2S
Estrogen-Dependent Breast Cancer Signaling	0.507	0.0133	Red	HSD17B14
Neurotrophin/TRK Signaling	0.502	0.0132	Red	NTRK3
IL-7 Signaling Pathway	0.492	0.0128	Red	IL7R
Thyroid Cancer Signaling	0.488	0.0127	Red	NTRK3
JAK/Stat Signaling	0.484	0.0125	Red	CEBPB
Huntington's Disease Signaling	0.479	0.00837	Red	PACSIN1,UBE2S
Prolactin Signaling	0.479	0.0123	Red	CEBPB
Cardiac Hypertrophy Signaling	0.476	0.00833	Red	NFATC4,PLCD1
CREB Signaling in Neurons	0.466	0.00671	Red	ACKR3,CCR8,NTRK3,PLCD1
Allograft Rejection Signaling	0.458	0.0116	Red	HLA-DOA
Altered T Cell and B Cell Signaling in Rheumatoid Arthritis	0.442	0.0111	Red	HLA-DOA
Regulation of IL-2 Expression in Activated and Anergic T Lymphocytes	0.442	0.0111	Red	NFATC4
OX40 Signaling Pathway	0.442	0.0111	Red	HLA-DOA
ErbB Signaling	0.427	0.0106	Red	ERBB2
Phospholipase C Signaling	0.42	0.00752	Red	NFATC4,PLCD1
Bladder Cancer Signaling	0.417	0.0103	Red	ERBB2
Salvage Pathways of Pyrimidine Ribonucleotides	0.413	0.0102	Red	AK7
UVA-Induced MAPK Signaling	0.413	0.0102	Red	PLCD1
Apelin Cardiomyocyte Signaling Pathway	0.41	0.0101	Red	PLCD1
Protein Ubiquitination Pathway	0.406	0.00733	Red	PSMB9,UBE2S
Neuropathic Pain Signaling In Dorsal Horn Neurons	0.403	0.0099	Red	PLCD1
IGF-1 Signaling	0.394	0.00962	Red	IGFBP5
Neuregulin Signaling	0.39	0.00952	Red	ERBB2
T Cell Receptor Signaling	0.387	0.00943	Red	NFATC4
PD-1, PD-L1 cancer immunotherapy pathway	0.387	0.00943	Red	HLA-DOA
Pancreatic Adenocarcinoma Signaling	0.378	0.00917	Red	ERBB2
Antioxidant Action of Vitamin C	0.378	0.00917	Red	PLCD1
GPCR-Mediated Nutrient Sensing in Enteroendocrine Cells	0.37	0.00893	Red	PLCD1
MSP-RON Signaling In Macrophages Pathway	0.367	0.00885	Red	HLA-DOA
Endocannabinoid Developing Neuron Pathway	0.361	0.0087	Red	PAX6
fMLP Signaling in Neutrophils	0.358	0.00862	Red	NFATC4
Neuroinflammation Signaling Pathway	0.358	0.00667	Red	HLA-DOA,NFATC4
Sphingosine-1-phosphate Signaling	0.356	0.00855	Red	PLCD1
Airway Pathology in Chronic Obstructive Pulmonary Disease	0.353	0.00847	Red	TSLP
FXR/RXR Activation	0.332	0.00794	Red	PCK2
IL-6 Signaling	0.332	0.00794	Red	CEBPB
14-3-3-mediated Signaling	0.329	0.00787	Red	PLCD1
P2Y Purigenic Receptor Signaling Pathway	0.329	0.00787	Red	PLCD1
Endocannabinoid Neuronal Synapse Pathway	0.327	0.00781	Red	PLCD1
Synaptic Long Term Potentiation	0.324	0.00775	Red	PLCD1
p70S6K Signaling	0.324	0.00775	Red	PLCD1
White Adipose Tissue Browning Pathway	0.324	0.00775	Red	CEBPB
Cellular Effects of Sildenafil (Viagra)	0.32	0.00763	Red	PLCD1
IL-12 Signaling and Production in Macrophages	0.315	0.00752	Red	CEBPB
Phagosome Formation	0.315	0.00752	Red	PLCD1
Estrogen Receptor Signaling	0.314	0.0061	Red	FBXO32,PLCD1
Human Embryonic Stem Cell Pluripotency	0.311	0.00741	Red	NTRK3
PTEN Signaling	0.308	0.00735	Red	NTRK3
Semaphorin Neuronal Repulsive Signaling Pathway	0.301	0.00719	Red	ERBB2
Type II Diabetes Mellitus Signaling	0.295	0.00704	Red	CEBPB
Factors Promoting Cardiogenesis in Vertebrates	0.279	0.00667	Red	PLCD1
Gαq Signaling	0.265	0.00637	Red	NFATC4
Aldosterone Signaling in Epithelial Cells	0.264	0.00633	Red	PLCD1
HOTAIR Regulatory Pathway	0.26	0.00625	Red	ERBB2
Dopamine-DARPP32 Feedback in cAMP Signaling	0.255	0.00613	Red	PLCD1
Glioblastoma Multiforme Signaling	0.251	0.00606	Red	PLCD1
Cdc42 Signaling	0.234	0.00568	Red	HLA-DOA
Tumor Microenvironment Pathway	0.234	0.00568	Red	TSLP
NF-κB Signaling	0.229	0.00559	Red	NTRK3
Acute Phase Response Signaling	0.228	0.00556	Red	CEBPB
Protein Kinase A Signaling	0.228	0.005	Red	NFATC4,PLCD1
B Cell Receptor Signaling	0.219	0.00538	Red	NFATC4
IL-17 Signaling	0.218	0.00535	Red	CEBPB
Endothelin-1 Signaling	0.216	0.00532	Red	PLCD1
Regulation Of The Epithelial Mesenchymal Transition By Growth Factors Pathway	0.216	0.00532	Red	ERBB2
Synaptic Long Term Depression	0.215	0.00529	Red	PLCD1
HER-2 Signaling in Breast Cancer	0.208	0.00515	Red	ERBB2
Sertoli Cell-Sertoli Cell Junction Signaling	0.208	0.00515	Red	SPTB
Natural Killer Cell Signaling	0.203	0.00508	Red	NFATC4
Gap Junction Signaling	0.203	0.00505	Red	PLCD1
HIF1α Signaling	0	0.00488	Red	CCNG2
Thrombin Signaling	0	0.00481	Red	PLCD1
Molecular Mechanisms of Cancer	0	0.0025	Red	BBC3
Systemic Lupus Erythematosus Signaling	0	0.00437	Red	NFATC4
Role of Osteoblasts, Osteoclasts and Chondrocytes in Rheumatoid Arthritis	0	0.00459	Red	NFATC4
Breast Cancer Regulation by Stathmin1	0	0.00339	Red	ACKR3,CCR8
Osteoarthritis Pathway	0	0.00455	Red	CEBPB
Systemic Lupus Erythematosus In T Cell Signaling Pathway	0	0.00299	Red	HLA-DOA
Systemic Lupus Erythematosus In B Cell Signaling Pathway	0	0.00364	Red	NFATC4
Hepatic Fibrosis Signaling Pathway	0	0.00265	Red	CEBPB
Insulin Secretion Signaling Pathway	0	0.0041	Red	PLCD1
TNFR2 Signaling	3.21	0.0667	Yellow	LTA,TRAF1
Lymphotoxin β Receptor Signaling	2.71	0.0377	Yellow	LTA,TRAF1
CD40 Signaling	2.54	0.0308	Yellow	LTA,TRAF1
Role of Macrophages, Fibroblasts and Endothelial Cells in Rheumatoid Arthritis	2.18	0.00955	Yellow	LTA,SOCS1,TRAF1
Ceramide Biosynthesis	2.13	0.167	Yellow	SPTLC3
Type I Diabetes Mellitus Signaling	2.09	0.018	Yellow	LTA,SOCS1
Th1 Pathway	2.02	0.0165	Yellow	LTA,SOCS1
Purine Nucleotides De Novo Biosynthesis II	1.87	0.0909	Yellow	ADSS1
Leukotriene Biosynthesis	1.77	0.0714	Yellow	DPEP2
Th1 and Th2 Activation Pathway	1.73	0.0117	Yellow	LTA,SOCS1
Acute Phase Response Signaling	1.69	0.0111	Yellow	CRABP2,SOCS1
Adrenomedullin signaling pathway	1.62	0.0102	Yellow	KCNN4,LTA
Role of JAK1, JAK2 and TYK2 in Interferon Signaling	1.54	0.0417	Yellow	SOCS1
Role of JAK family kinases in IL-6-type Cytokine Signaling	1.52	0.04	Yellow	SOCS1
4-1BB Signaling in T Lymphocytes	1.41	0.0312	Yellow	TRAF1
Role of JAK2 in Hormone-like Cytokine Signaling	1.39	0.0294	Yellow	SOCS1
TWEAK Signaling	1.38	0.0286	Yellow	TRAF1
Interferon Signaling	1.36	0.0278	Yellow	SOCS1
Systemic Lupus Erythematosus In B Cell Signaling Pathway	1.35	0.00727	Yellow	LTA,TRAF1
April Mediated Signaling	1.32	0.025	Yellow	TRAF1
B Cell Activating Factor Signaling	1.31	0.0244	Yellow	TRAF1
Serotonin Receptor Signaling	1.29	0.0233	Yellow	SLC18A2
Transcriptional Regulatory Network in Embryonic Stem Cells	1.19	0.0185	Yellow	SIX3
Retinoic acid Mediated Apoptosis Signaling	1.15	0.0167	Yellow	CRABP2
Induction of Apoptosis by HIV1	1.14	0.0164	Yellow	TRAF1
IL-2 Signaling	1.14	0.0164	Yellow	SOCS1
Activation of IRF by Cytosolic Pattern Recognition Receptors	1.13	0.0159	Yellow	LTA
Eicosanoid Signaling	1.11	0.0152	Yellow	DPEP2
Role of JAK1 and JAK3 in γc Cytokine Signaling	1.09	0.0145	Yellow	SOCS1
Growth Hormone Signaling	1.08	0.0141	Yellow	SOCS1
Small Cell Lung Cancer Signaling	1.08	0.0141	Yellow	TRAF1
Caveolar-mediated Endocytosis Signaling	1.07	0.0137	Yellow	CD48
Toll-like Receptor Signaling	1.05	0.0132	Yellow	TRAF1
Dopamine Receptor Signaling	1.04	0.013	Yellow	SLC18A2
IL-7 Signaling Pathway	1.04	0.0128	Yellow	SOCS1
JAK/Stat Signaling	1.03	0.0125	Yellow	SOCS1
Prolactin Signaling	1.02	0.0123	Yellow	SOCS1
IL-4 Signaling	1	0.0118	Yellow	SOCS1
Crosstalk between Dendritic Cells and Natural Killer Cells	0.983	0.0112	Yellow	LTA
Altered T Cell and B Cell Signaling in Rheumatoid Arthritis	0.979	0.0111	Yellow	LTA
GABA Receptor Signaling	0.959	0.0105	Yellow	KCNN4
Neuropathic Pain Signaling In Dorsal Horn Neurons	0.932	0.0099	Yellow	KCNN4
IGF-1 Signaling	0.921	0.00962	Yellow	SOCS1
MSP-RON Signaling In Macrophages Pathway	0.886	0.00885	Yellow	SOCS1
Airway Pathology in Chronic Obstructive Pulmonary Disease	0.87	0.00847	Yellow	LTA
Inhibition of ARE-Mediated mRNA Degradation Pathway	0.857	0.0082	Yellow	LTA
IL-6 Signaling	0.842	0.00794	Yellow	SOCS1
Cellular Effects of Sildenafil (Viagra)	0.827	0.00763	Yellow	KCNN4
Gα12/13 Signaling	0.827	0.00763	Yellow	CDH23
STAT3 Pathway	0.815	0.00741	Yellow	SOCS1
Type II Diabetes Mellitus Signaling	0.796	0.00704	Yellow	SOCS1
Role of Pattern Recognition Receptors in Recognition of Bacteria and Viruses	0.762	0.00649	Yellow	LTA
HMGB1 Signaling	0.735	0.00606	Yellow	LTA
Erythropoietin Signaling Pathway	0.717	0.00578	Yellow	LTA
NF-κB Signaling	0.703	0.00559	Yellow	LTA
Dendritic Cell Maturation	0.693	0.00543	Yellow	LTA
Hepatic Cholestasis	0.688	0.00538	Yellow	LTA
IL-17 Signaling	0.686	0.00535	Yellow	LTA
Regulation Of The Epithelial Mesenchymal Transition By Growth Factors Pathway	0.684	0.00532	Yellow	LTA
RhoGDI Signaling	0.682	0.00529	Yellow	CDH23
RAR Activation	0.672	0.00515	Yellow	CRABP2
Natural Killer Cell Signaling	0.666	0.00508	Yellow	CD48
Signaling by Rho Family GTPases	0.572	0.00395	Yellow	CDH23
Synaptogenesis Signaling Pathway	0.495	0.00321	Yellow	CDH23
Glucocorticoid Receptor Signaling	0.361	0.00216	Yellow	CDKN1C
Cardiac Hypertrophy Signaling (Enhanced)	0.337	0.00201	Yellow	LTA
Breast Cancer Regulation by Stathmin1	0.284	0.00169	Yellow	GPR162
CREB Signaling in Neurons	0.281	0.00168	Yellow	GPR162
Antigen Presentation Pathway	5.29	0.103	Sky Blue	HLA-C,HLA-F,HLA-G,TAP2
T Cell Exhaustion Signaling Pathway	4.9	0.0343	Sky Blue	CD274,HLA-C,HLA-F,HLA-G,JAK3,LGALS9
Tumor Microenvironment Pathway	4.88	0.0341	Sky Blue	CD274,HLA-C,HLA-F,HLA-G,LGALS9,OSM
PD-1, PD-L1 cancer immunotherapy pathway	4.82	0.0472	Sky Blue	CD274,HLA-C,HLA-F,HLA-G,JAK3
Natural Killer Cell Signaling	4.61	0.0305	Sky Blue	HLA-C,HLA-F,HLA-G,HSPA1A/HSPA1B,JAK3,MYD88
Crosstalk between Dendritic Cells and Natural Killer Cells	3.86	0.0449	Sky Blue	HLA-C,HLA-F,HLA-G,TLR3
Communication between Innate and Adaptive Immune Cells	3.74	0.0417	Sky Blue	HLA-C,HLA-F,HLA-G,TLR3
Oncostatin M Signaling	3.56	0.0698	Sky Blue	JAK3,MT2A,OSM
Type I Diabetes Mellitus Signaling	3.49	0.036	Sky Blue	HLA-C,HLA-F,HLA-G,MYD88
Neuroprotective Role of THOP1 in Alzheimer's Disease	3.42	0.0345	Sky Blue	ECE1,HLA-C,HLA-F,HLA-G
Graft-versus-Host Disease Signaling	3.42	0.0625	Sky Blue	HLA-C,HLA-F,HLA-G
Autoimmune Thyroid Disease Signaling	3.39	0.0612	Sky Blue	HLA-C,HLA-F,HLA-G
Neuroinflammation Signaling Pathway	2.72	0.0167	Sky Blue	HLA-C,HLA-F,JAK3,MYD88,TLR3
Allograft Rejection Signaling	2.68	0.0349	Sky Blue	HLA-C,HLA-F,HLA-G
Dendritic Cell Maturation	2.68	0.0217	Sky Blue	HLA-C,HLA-F,MYD88,TLR3
OX40 Signaling Pathway	2.63	0.0333	Sky Blue	HLA-C,HLA-F,HLA-G
Cytotoxic T Lymphocyte-mediated Apoptosis of Target Cells	2.35	0.0588	Sky Blue	HLA-C,HLA-F
Role of PKR in Interferon Induction and Antiviral Response	2.29	0.0254	Sky Blue	HSPA1A/HSPA1B,MYD88,TLR3
Th1 Pathway	2.26	0.0248	Sky Blue	CD274,JAK3,LGALS9
iNOS Signaling	2.11	0.0444	Sky Blue	JAK3,MYD88
Protein Ubiquitination Pathway	2.07	0.0147	Sky Blue	HLA-C,HLA-F,HSPA1A/HSPA1B,TAP2
Primary Immunodeficiency Signaling	2.02	0.04	Sky Blue	JAK3,TAP2
Phagosome Maturation	2	0.0199	Sky Blue	HLA-C,HLA-F,NAPA
Role of Pattern Recognition Receptors in Recognition of Bacteria and Viruses	1.98	0.0195	Sky Blue	MYD88,OSM,TLR3
Th1 and Th2 Activation Pathway	1.85	0.0175	Sky Blue	CD274,JAK3,LGALS9
Cdc42 Signaling	1.82	0.017	Sky Blue	HLA-C,HLA-F,HLA-G
SPINK1 General Cancer Pathway	1.75	0.029	Sky Blue	JAK3,MT2A
Caveolar-mediated Endocytosis Signaling	1.71	0.0274	Sky Blue	HLA-C,HLA-F
TREM1 Signaling	1.69	0.0267	Sky Blue	MYD88,TLR3
Toll-like Receptor Signaling	1.68	0.0263	Sky Blue	MYD88,TLR3
Role of Hypercytokinemia/hyperchemokinemia in the Pathogenesis of Influenza	1.58	0.0233	Sky Blue	MYD88,TLR3
CTLA4 Signaling in Cytotoxic T Lymphocytes	1.55	0.0225	Sky Blue	HLA-C,HLA-F
Th17 Activation Pathway	1.53	0.022	Sky Blue	JAK3,MYD88
Systemic Lupus Erythematosus Signaling	1.52	0.0131	Sky Blue	HLA-C,HLA-F,HLA-G
Virus Entry via Endocytic Pathways	1.44	0.0196	Sky Blue	HLA-C,HLA-F
Guanosine Nucleotides Degradation III	1.43	0.0769	Sky Blue	NT5E
Urate Biosynthesis/Inosine 5'-phosphate Degradation	1.39	0.0714	Sky Blue	NT5E
Adenosine Nucleotides Degradation II	1.34	0.0625	Sky Blue	NT5E
Systemic Lupus Erythematosus In B Cell Signaling Pathway	1.33	0.0109	Sky Blue	MYD88,OSM,TLR3
FAT10 Signaling Pathway	1.29	0.0556	Sky Blue	NUB1
Purine Nucleotides Degradation II (Aerobic)	1.26	0.0526	Sky Blue	NT5E
Inflammasome pathway	1.24	0.05	Sky Blue	MYD88
Role of Macrophages, Fibroblasts and Endothelial Cells in Rheumatoid Arthritis	1.19	0.00955	Sky Blue	MYD88,OSM,TLR3
Role of JAK family kinases in IL-6-type Cytokine Signaling	1.15	0.04	Sky Blue	OSM
NAD Salvage Pathway II	1.13	0.0385	Sky Blue	NT5E
Systemic Lupus Erythematosus In T Cell Signaling Pathway	1.12	0.00898	Sky Blue	HLA-C,HLA-F,HLA-G
Necroptosis Signaling Pathway	1.11	0.0127	Sky Blue	RNF31,TLR3
Airway Inflammation in Asthma	1.05	0.0312	Sky Blue	OSM
IL-9 Signaling	1.03	0.0303	Sky Blue	JAK3
NF-κB Signaling	1.01	0.0112	Sky Blue	MYD88,TLR3
Acute Phase Response Signaling	1.01	0.0111	Sky Blue	MYD88,OSM
Interferon Signaling	0.996	0.0278	Sky Blue	IFITM2
PI3K/AKT Signaling	0.991	0.0109	Sky Blue	IL17RD,JAK3
Hepatic Cholestasis	0.983	0.0108	Sky Blue	MYD88,OSM
nNOS Signaling in Skeletal Muscle Cells	0.943	0.0244	Sky Blue	SNTB1
BAG2 Signaling Pathway	0.924	0.0233	Sky Blue	HSPA1A/HSPA1B
Coronavirus Replication Pathway	0.907	0.0222	Sky Blue	IFITM2
Dermatan Sulfate Biosynthesis (Late Stages)	0.896	0.0217	Sky Blue	CHST12
Chondroitin Sulfate Biosynthesis (Late Stages)	0.879	0.0208	Sky Blue	CHST12
LPS/IL-1 Mediated Inhibition of RXR Function	0.848	0.00889	Sky Blue	CHST12,MYD88
Chondroitin Sulfate Biosynthesis	0.818	0.0179	Sky Blue	CHST12
Unfolded protein response	0.818	0.0179	Sky Blue	HSPA1A/HSPA1B
Glucocorticoid Receptor Signaling	0.812	0.00649	Sky Blue	HSPA1A/HSPA1B,IL17RD,JAK3
Huntington's Disease Signaling	0.807	0.00837	Sky Blue	HSPA1A/HSPA1B,NAPA
Dermatan Sulfate Biosynthesis	0.799	0.0169	Sky Blue	CHST12
Insulin Secretion Signaling Pathway	0.793	0.0082	Sky Blue	JAK3,NAPA
Maturity Onset Diabetes of Young (MODY) Signaling	0.79	0.0167	Sky Blue	APOL2
Retinoic acid Mediated Apoptosis Signaling	0.79	0.0167	Sky Blue	PARP8
IL-2 Signaling	0.785	0.0164	Sky Blue	JAK3
Opioid Signaling Pathway	0.785	0.0081	Sky Blue	GRK5,OGFR
Activation of IRF by Cytosolic Pattern Recognition Receptors	0.772	0.0159	Sky Blue	ADAR
Colorectal Cancer Metastasis Signaling	0.77	0.00791	Sky Blue	JAK3,TLR3
CD40 Signaling	0.759	0.0154	Sky Blue	JAK3
IL-17A Signaling in Airway Cells	0.759	0.0154	Sky Blue	JAK3
ErbB2-ErbB3 Signaling	0.759	0.0154	Sky Blue	JAK3
Netrin Signaling	0.759	0.0154	Sky Blue	ABLIM2
Pyridoxal 5'-phosphate Salvage Pathway	0.752	0.0152	Sky Blue	GRK5
Role of JAK1 and JAK3 in γc Cytokine Signaling	0.735	0.0145	Sky Blue	JAK3
Agrin Interactions at Neuromuscular Junction	0.73	0.0143	Sky Blue	UTRN
Heparan Sulfate Biosynthesis (Late Stages)	0.719	0.0139	Sky Blue	CHST12
IL-15 Signaling	0.703	0.0133	Sky Blue	JAK3
Role of MAPK Signaling in Inhibiting the Pathogenesis of Influenza	0.703	0.0133	Sky Blue	MYD88
IL-7 Signaling Pathway	0.688	0.0128	Sky Blue	JAK3
Heparan Sulfate Biosynthesis	0.682	0.0127	Sky Blue	CHST12
JAK/Stat Signaling	0.678	0.0125	Sky Blue	JAK3
IL-4 Signaling	0.654	0.0118	Sky Blue	JAK3
PDGF Signaling	0.65	0.0116	Sky Blue	JAK3
Acute Myeloid Leukemia Signaling	0.636	0.0112	Sky Blue	PML
Altered T Cell and B Cell Signaling in Rheumatoid Arthritis	0.633	0.0111	Sky Blue	TLR3
IL-1 Signaling	0.625	0.0109	Sky Blue	MYD88
Death Receptor Signaling	0.625	0.0109	Sky Blue	PARP8
p53 Signaling	0.6	0.0102	Sky Blue	PML
Salvage Pathways of Pyrimidine Ribonucleotides	0.6	0.0102	Sky Blue	GRK5
UVA-Induced MAPK Signaling	0.6	0.0102	Sky Blue	PARP8
Mouse Embryonic Stem Cell Pluripotency	0.582	0.00971	Sky Blue	JAK3
Sumoylation Pathway	0.582	0.00971	Sky Blue	PML
Pancreatic Adenocarcinoma Signaling	0.561	0.00917	Sky Blue	JAK3
Airway Pathology in Chronic Obstructive Pulmonary Disease	0.532	0.00847	Sky Blue	OSM
Role of NANOG in Mammalian Embryonic Stem Cell Pluripotency	0.529	0.0084	Sky Blue	JAK3
LXR/RXR Activation	0.523	0.00826	Sky Blue	TLR3
IL-15 Production	0.523	0.00826	Sky Blue	JAK3
IL-12 Signaling and Production in Macrophages	0.489	0.00752	Sky Blue	MYD88
Phagosome Formation	0.489	0.00752	Sky Blue	TLR3
STAT3 Pathway	0.484	0.00741	Sky Blue	IL17RD
Th2 Pathway	0.481	0.00735	Sky Blue	JAK3
Iron homeostasis signaling pathway	0.479	0.0073	Sky Blue	JAK3
D-myo-inositol (1,4,5,6)-Tetrakisphosphate Biosynthesis	0.466	0.00704	Sky Blue	PPM1K
D-myo-inositol (3,4,5,6)-tetrakisphosphate Biosynthesis	0.466	0.00704	Sky Blue	PPM1K
3-phosphoinositide Degradation	0.433	0.00641	Sky Blue	PPM1K
D-myo-inositol-5-phosphate Metabolism	0.431	0.00637	Sky Blue	PPM1K
Aldosterone Signaling in Epithelial Cells	0.428	0.00633	Sky Blue	HSPA1A/HSPA1B
eNOS Signaling	0.426	0.00629	Sky Blue	HSPA1A/HSPA1B
Dopamine-DARPP32 Feedback in cAMP Signaling	0.418	0.00613	Sky Blue	KCNJ10
HMGB1 Signaling	0.413	0.00606	Sky Blue	OSM
3-phosphoinositide Biosynthesis	0.412	0.00602	Sky Blue	PPM1K
Tight Junction Signaling	0.408	0.00595	Sky Blue	NAPA
Erythropoietin Signaling Pathway	0.398	0.00578	Sky Blue	OSM
Tec Kinase Signaling	0.398	0.00578	Sky Blue	JAK3
Hepatic Fibrosis / Hepatic Stellate Cell Activation	0.374	0.00538	Sky Blue	ECE1
IL-17 Signaling	0.373	0.00535	Sky Blue	OSM
Endothelin-1 Signaling	0.371	0.00532	Sky Blue	ECE1
Regulation Of The Epithelial Mesenchymal Transition By Growth Factors Pathway	0.371	0.00532	Sky Blue	JAK3
Production of Nitric Oxide and Reactive Oxygen Species in Macrophages	0.369	0.00529	Sky Blue	JAK3
Xenobiotic Metabolism CAR Signaling Pathway	0.369	0.00529	Sky Blue	CHST12
Cardiac Hypertrophy Signaling (Enhanced)	0.367	0.00402	Sky Blue	IL17RD,OSM
Regulation of the Epithelial-Mesenchymal Transition Pathway	0.364	0.00521	Sky Blue	JAK3
Xenobiotic Metabolism PXR Signaling Pathway	0.364	0.00521	Sky Blue	CHST12
RAR Activation	0.361	0.00515	Sky Blue	PML
Superpathway of Inositol Phosphate Compounds	0.353	0.00503	Sky Blue	PPM1K
HIF1α Signaling	0.343	0.00488	Sky Blue	HSPA1A/HSPA1B
AMPK Signaling	0.331	0.00469	Sky Blue	PPM1K
Sperm Motility	0.316	0.00448	Sky Blue	JAK3
Senescence Pathway	0.254	0.00364	Sky Blue	PML
Xenobiotic Metabolism Signaling	0.243	0.00348	Sky Blue	CHST12
Synaptogenesis Signaling Pathway	0.22	0.00321	Sky Blue	NAPA
Estrogen Receptor Signaling	0.206	0.00305	Sky Blue	JAK3
Axonal Guidance Signaling	0	0.00202	Sky Blue	ABLIM2
Molecular Mechanisms of Cancer	0	0.0025	Sky Blue	JAK3
Hepatic Fibrosis Signaling Pathway	0	0.00265	Sky Blue	MYD88
Retinoic acid Mediated Apoptosis Signaling	5.11	0.0667	Black	PARP10,PARP12,PARP14,TNFSF10
Death Receptor Signaling	4.38	0.0435	Black	PARP10,PARP12,PARP14,TNFSF10
Interferon Signaling	4.23	0.0833	Black	IFITM3,STAT2,TAP1
Antigen Presentation Pathway	4.12	0.0769	Black	HLA-B,NLRC5,TAP1
Role of Hypercytokinemia/hyperchemokinemia in the Pathogenesis of Influenza	3.1	0.0349	Black	EIF2AK2,ISG20,STAT2
UVA-Induced MAPK Signaling	2.94	0.0306	Black	PARP10,PARP12,PARP14
Role of Pattern Recognition Receptors in Recognition of Bacteria and Viruses	2.38	0.0195	Black	C3AR1,EIF2AK2,TNFSF10
Necroptosis Signaling Pathway	2.36	0.0191	Black	EIF2AK2,STAT2,TNFSF10
Maturity Onset Diabetes of Young (MODY) Signaling	2.15	0.0333	Black	APOL1,APOL6
Melatonin Degradation II	2.08	0.25	Black	IL4I1
Crosstalk between Dendritic Cells and Natural Killer Cells	1.82	0.0225	Black	HLA-B,TNFSF10
Protein Ubiquitination Pathway	1.71	0.011	Black	HLA-B,TAP1,UBE2L6
Sumoylation Pathway	1.7	0.0194	Black	ISG20,SP100
Systemic Lupus Erythematosus In B Cell Signaling Pathway	1.7	0.0109	Black	ISG20,STAT2,TNFSF10
Role of PKR in Interferon Induction and Antiviral Response	1.59	0.0169	Black	EIF2AK2,STAT2
Phenylalanine Degradation IV (Mammalian, via Side Chain)	1.54	0.0714	Black	IL4I1
Coronavirus Pathogenesis Pathway	1.4	0.0133	Black	STAT2,TRIM25
Phagosome Maturation	1.4	0.0132	Black	HLA-B,TAP1
Putrescine Degradation III	1.36	0.0476	Black	IL4I1
Role of JAK1, JAK2 and TYK2 in Interferon Signaling	1.31	0.0417	Black	STAT2
Tryptophan Degradation X (Mammalian, via Tryptamine)	1.29	0.04	Black	IL4I1
Tec Kinase Signaling	1.29	0.0116	Black	STAT2,TNFSF10
T Cell Exhaustion Signaling Pathway	1.28	0.0114	Black	HLA-B,STAT2
Dendritic Cell Maturation	1.24	0.0109	Black	HLA-B,STAT2
Dopamine Degradation	1.21	0.0333	Black	IL4I1
Natural Killer Cell Signaling	1.19	0.0102	Black	HLA-B,TNFSF10
Cytotoxic T Lymphocyte-mediated Apoptosis of Target Cells	1.16	0.0294	Black	HLA-B
Noradrenaline and Adrenaline Degradation	1.15	0.0286	Black	IL4I1
B Cell Development	1.14	0.0278	Black	HLA-B
Complement System	1.12	0.027	Black	C3AR1
Serotonin Receptor Signaling	1.06	0.0233	Black	IL4I1
Role of RIG1-like Receptors in Antiviral Innate Immunity	1.05	0.0227	Black	TRIM25
tRNA Splicing	1.05	0.0227	Black	PDE5A
Coronavirus Replication Pathway	1.04	0.0222	Black	IFITM3
Role of Oct4 in Mammalian Embryonic Stem Cell Pluripotency	1.03	0.0217	Black	TDRD7
Graft-versus-Host Disease Signaling	1.02	0.0208	Black	HLA-B
Autoimmune Thyroid Disease Signaling	1.01	0.0204	Black	HLA-B
Primary Immunodeficiency Signaling	1	0.02	Black	TAP1
Activation of IRF by Cytosolic Pattern Recognition Receptors	0.907	0.0159	Black	STAT2
Superpathway of Melatonin Degradation	0.893	0.0154	Black	IL4I1
Calcium-induced T Lymphocyte Apoptosis	0.886	0.0152	Black	HLA-B
Pyridoxal 5'-phosphate Salvage Pathway	0.886	0.0152	Black	EIF2AK2
Serotonin Degradation	0.879	0.0149	Black	IL4I1
Nur77 Signaling in T Lymphocytes	0.873	0.0147	Black	TNFSF10
Caveolar-mediated Endocytosis Signaling	0.845	0.0137	Black	HLA-B
T Helper Cell Differentiation	0.845	0.0137	Black	HLA-B
Hypoxia Signaling in the Cardiovascular System	0.839	0.0135	Black	UBE2L6
TREM1 Signaling	0.836	0.0133	Black	NLRC5
Role of MAPK Signaling in Inhibiting the Pathogenesis of Influenza	0.836	0.0133	Black	EIF2AK2
NF-κB Activation by Viruses	0.83	0.0132	Black	EIF2AK2
Toll-like Receptor Signaling	0.83	0.0132	Black	EIF2AK2
Dopamine Receptor Signaling	0.824	0.013	Black	IL4I1
FLT3 Signaling in Hematopoietic Progenitor Cells	0.81	0.0125	Black	STAT2
JAK/Stat Signaling	0.81	0.0125	Black	STAT2
IL-4 Signaling	0.785	0.0118	Black	HLA-B
Allograft Rejection Signaling	0.78	0.0116	Black	HLA-B
PDGF Signaling	0.78	0.0116	Black	EIF2AK2
CTLA4 Signaling in Cytotoxic T Lymphocytes	0.767	0.0112	Black	HLA-B
Altered T Cell and B Cell Signaling in Rheumatoid Arthritis	0.762	0.0111	Black	HLA-B
OX40 Signaling Pathway	0.762	0.0111	Black	HLA-B
Communication between Innate and Adaptive Immune Cells	0.738	0.0104	Black	HLA-B
Salvage Pathways of Pyrimidine Ribonucleotides	0.728	0.0102	Black	EIF2AK2
Nitric Oxide Signaling in the Cardiovascular System	0.724	0.0101	Black	PDE5A
Virus Entry via Endocytic Pathways	0.712	0.0098	Black	HLA-B
PD-1, PD-L1 cancer immunotherapy pathway	0.699	0.00943	Black	HLA-B
iCOS-iCOSL Signaling in T Helper Cells	0.68	0.00901	Black	HLA-B
Type I Diabetes Mellitus Signaling	0.68	0.00901	Black	HLA-B
Neuroprotective Role of THOP1 in Alzheimer's Disease	0.664	0.00862	Black	HLA-B
Airway Pathology in Chronic Obstructive Pulmonary Disease	0.656	0.00847	Black	TNFSF10
LXR/RXR Activation	0.648	0.00826	Black	APOL1
CD28 Signaling in T Helper Cells	0.648	0.00826	Black	HLA-B
Th1 Pathway	0.648	0.00826	Black	HLA-B
Inhibition of ARE-Mediated mRNA Degradation Pathway	0.644	0.0082	Black	TNFSF10
FXR/RXR Activation	0.631	0.00794	Black	APOL1
Atherosclerosis Signaling	0.629	0.00787	Black	APOL1
Cellular Effects of Sildenafil (Viagra)	0.616	0.00763	Black	PDE5A
IL-12 Signaling and Production in Macrophages	0.611	0.00752	Black	APOL1
Phagosome Formation	0.611	0.00752	Black	C3AR1
Th2 Pathway	0.602	0.00735	Black	HLA-B
PI3K Signaling in B Lymphocytes	0.597	0.00725	Black	DAPP1
Cardiac β-adrenergic Signaling	0.587	0.00704	Black	PDE5A
Relaxin Signaling	0.564	0.00662	Black	PDE5A
PKCθ Signaling in T Lymphocytes	0.554	0.00645	Black	HLA-B
Gustation Pathway	0.554	0.00645	Black	PDE5A
Cardiac Hypertrophy Signaling (Enhanced)	0.551	0.00402	Black	PDE5A,TNFSF10
HMGB1 Signaling	0.532	0.00606	Black	TNFSF10
Th1 and Th2 Activation Pathway	0.519	0.00585	Black	HLA-B
Erythropoietin Signaling Pathway	0.514	0.00578	Black	TNFSF10
Cdc42 Signaling	0.507	0.00568	Black	HLA-B
Tumor Microenvironment Pathway	0.507	0.00568	Black	HLA-B
NF-κB Signaling	0.502	0.00559	Black	EIF2AK2
Role of NFAT in Regulation of the Immune Response	0.498	0.00552	Black	HLA-B
Hepatic Cholestasis	0.488	0.00538	Black	TNFSF10
B Cell Receptor Signaling	0.488	0.00538	Black	DAPP1
IL-17 Signaling	0.485	0.00535	Black	TNFSF10
Regulation Of The Epithelial Mesenchymal Transition By Growth Factors Pathway	0.484	0.00532	Black	TNFSF10
Production of Nitric Oxide and Reactive Oxygen Species in Macrophages	0.483	0.00529	Black	APOL1
Xenobiotic Metabolism PXR Signaling Pathway	0.476	0.00521	Black	IL4I1
Clathrin-mediated Endocytosis Signaling	0.475	0.00518	Black	APOL1
Breast Cancer Regulation by Stathmin1	0.452	0.00339	Black	C3AR1,GPR135
CREB Signaling in Neurons	0.446	0.00336	Black	C3AR1,GPR135
EIF2 Signaling	0.423	0.00446	Black	EIF2AK2
LPS/IL-1 Mediated Inhibition of RXR Function	0.421	0.00444	Black	IL4I1
Systemic Lupus Erythematosus Signaling	0.416	0.00437	Black	HLA-B
cAMP-mediated signaling	0.416	0.00437	Black	PDE5A
Insulin Secretion Signaling Pathway	0.395	0.0041	Black	STAT2
G-Protein Coupled Receptor Signaling	0.357	0.00365	Black	PDE5A
Xenobiotic Metabolism Signaling	0.341	0.00348	Black	IL4I1
Neuroinflammation Signaling Pathway	0.327	0.00333	Black	HLA-B
Systemic Lupus Erythematosus In T Cell Signaling Pathway	0.294	0.00299	Black	HLA-B
Protein Kinase A Signaling	0.242	0.0025	Black	PDE5A
Breast Cancer Regulation by Stathmin1	3.19	0.0136	Orange	F2RL2,GPR17,GPR75,GRM4,HTR2B,JUN,PTGER3,TUBA8
CREB Signaling in Neurons	2.5	0.0117	Orange	F2RL2,GPR17,GPR75,GRM4,HTR2B,NGFR,PTGER3
Gαi Signaling	2.11	0.024	Orange	GPR17,GRM4,PTGER3
G-Protein Coupled Receptor Signaling	1.92	0.0146	Orange	GPR17,GRM4,HTR2B,PTGER3
Tight Junction Signaling	1.76	0.0179	Orange	F2RL2,JUN,NGFR
Dendritic Cell Maturation	1.66	0.0163	Orange	CD58,NGFR,TLR9
Toll-like Receptor Signaling	1.6	0.0263	Orange	JUN,TLR9
Neurotrophin/TRK Signaling	1.6	0.0263	Orange	JUN,NGFR
BEX2 Signaling Pathway	1.57	0.0253	Orange	JUN,NGFR
Pathogenesis of Multiple Sclerosis	1.54	0.111	Orange	CXCR3
Ceramide Signaling	1.48	0.0227	Orange	JUN,NGFR
cAMP-mediated signaling	1.42	0.0131	Orange	GPR17,GRM4,PTGER3
Acyl-CoA Hydrolysis	1.35	0.0714	Orange	ACOT11
PPAR Signaling	1.34	0.019	Orange	JUN,NGFR
Colorectal Cancer Metastasis Signaling	1.31	0.0119	Orange	JUN,PTGER3,TLR9
Neuroprotective Role of THOP1 in Alzheimer's Disease	1.26	0.0172	Orange	CTRL,GZMM
Role of PKR in Interferon Induction and Antiviral Response	1.25	0.0169	Orange	JUN,TLR9
1D-myo-inositol Hexakisphosphate Biosynthesis II (Mammalian)	1.25	0.0556	Orange	ITPKA
D-myo-inositol (1,3,4)-trisphosphate Biosynthesis	1.25	0.0556	Orange	ITPKA
IL-6 Signaling	1.2	0.0159	Orange	JUN,NGFR
14-3-3-mediated Signaling	1.19	0.0157	Orange	JUN,TUBA8
Gα12/13 Signaling	1.17	0.0153	Orange	F2RL2,JUN
Superpathway of D-myo-inositol (1,4,5)-trisphosphate Metabolism	1.14	0.0435	Orange	ITPKA
PTEN Signaling	1.14	0.0147	Orange	MAGIX,NGFR
IL-17A Signaling in Gastric Cells	1.09	0.0385	Orange	JUN
Role of Macrophages, Fibroblasts and Endothelial Cells in Rheumatoid Arthritis	1.09	0.00955	Orange	JUN,NGFR,TLR9
Role of p14/p19ARF in Tumor Suppression	1.05	0.0345	Orange	NPM2
TNFR2 Signaling	1.03	0.0333	Orange	JUN
4-1BB Signaling in T Lymphocytes	1.01	0.0312	Orange	JUN
HMGB1 Signaling	1	0.0121	Orange	JUN,NGFR
Inhibition of Angiogenesis by TSP1	0.979	0.0294	Orange	JUN
Th1 and Th2 Activation Pathway	0.975	0.0117	Orange	CXCR3,JUN
IL-17A Signaling in Fibroblasts	0.959	0.0278	Orange	JUN
NF-κB Signaling	0.939	0.0112	Orange	NGFR,TLR9
Acute Phase Response Signaling	0.936	0.0111	Orange	JUN,NGFR
Hepatic Cholestasis	0.914	0.0108	Orange	JUN,NGFR
Hepatic Fibrosis / Hepatic Stellate Cell Activation	0.914	0.0108	Orange	CXCR3,NGFR
April Mediated Signaling	0.914	0.025	Orange	JUN
Regulation Of The Epithelial Mesenchymal Transition By Growth Factors Pathway	0.907	0.0106	Orange	JUN,NGFR
B Cell Activating Factor Signaling	0.903	0.0244	Orange	JUN
Production of Nitric Oxide and Reactive Oxygen Species in Macrophages	0.903	0.0106	Orange	JUN,NGFR
MIF Regulation of Innate Immunity	0.893	0.0238	Orange	JUN
Serotonin Receptor Signaling	0.886	0.0233	Orange	HTR2B
RAR Activation	0.883	0.0103	Orange	JUN,ZBTB16
Sertoli Cell-Sertoli Cell Junction Signaling	0.883	0.0103	Orange	JUN,TUBA8
Gap Junction Signaling	0.87	0.0101	Orange	HTR2B,TUBA8
iNOS Signaling	0.866	0.0222	Orange	JUN
Coronavirus Replication Pathway	0.866	0.0222	Orange	TUBA8
FAT10 Cancer Signaling Pathway	0.857	0.0217	Orange	NGFR
Ephrin A Signaling	0.848	0.0213	Orange	NGFR
Stearate Biosynthesis I (Animals)	0.833	0.0204	Orange	ACOT11
Myc Mediated Apoptosis Signaling	0.824	0.02	Orange	NGFR
TNFR1 Signaling	0.824	0.02	Orange	JUN
UVC-Induced MAPK Signaling	0.815	0.0196	Orange	JUN
UVB-Induced MAPK Signaling	0.807	0.0192	Orange	JUN
CD27 Signaling in Lymphocytes	0.801	0.0189	Orange	JUN
Role of Osteoblasts, Osteoclasts and Chondrocytes in Rheumatoid Arthritis	0.801	0.00917	Orange	JUN,NGFR
Transcriptional Regulatory Network in Embryonic Stem Cells	0.793	0.0185	Orange	ZFHX3
EGF Signaling	0.785	0.0182	Orange	JUN
LPS/IL-1 Mediated Inhibition of RXR Function	0.78	0.00889	Orange	JUN,NGFR
Glutamate Receptor Signaling	0.772	0.0175	Orange	GRM4
Systemic Lupus Erythematosus Signaling	0.77	0.00873	Orange	JUN,TLR9
PCP pathway	0.752	0.0167	Orange	JUN
SPINK1 Pancreatic Cancer Pathway	0.752	0.0167	Orange	CTRL
Induction of Apoptosis by HIV1	0.745	0.0164	Orange	NGFR
IL-2 Signaling	0.745	0.0164	Orange	JUN
Activation of IRF by Cytosolic Pattern Recognition Receptors	0.733	0.0159	Orange	JUN
Thrombopoietin Signaling	0.733	0.0159	Orange	JUN
CD40 Signaling	0.719	0.0154	Orange	JUN
ErbB2-ErbB3 Signaling	0.719	0.0154	Orange	JUN
Eicosanoid Signaling	0.714	0.0152	Orange	PTGER3
Remodeling of Epithelial Adherens Junctions	0.703	0.0147	Orange	TUBA8
IL-10 Signaling	0.69	0.0143	Orange	JUN
Agrin Interactions at Neuromuscular Junction	0.69	0.0143	Orange	JUN
T Helper Cell Differentiation	0.676	0.0137	Orange	NGFR
Hypoxia Signaling in the Cardiovascular System	0.67	0.0135	Orange	JUN
TREM1 Signaling	0.664	0.0133	Orange	TLR9
Estrogen-Dependent Breast Cancer Signaling	0.664	0.0133	Orange	JUN
Role of MAPK Signaling in Inhibiting the Pathogenesis of Influenza	0.664	0.0133	Orange	JUN
GDNF Family Ligand-Receptor Interactions	0.66	0.0132	Orange	JUN
IL-7 Signaling Pathway	0.65	0.0128	Orange	JUN
Systemic Lupus Erythematosus In B Cell Signaling Pathway	0.65	0.00727	Orange	JUN,TLR9
IL-3 Signaling	0.644	0.0127	Orange	JUN
Thyroid Cancer Signaling	0.644	0.0127	Orange	JUN
Renal Cell Carcinoma Signaling	0.64	0.0125	Orange	JUN
JAK/Stat Signaling	0.64	0.0125	Orange	JUN
Chemokine Signaling	0.64	0.0125	Orange	JUN
Prolactin Signaling	0.635	0.0123	Orange	JUN
LPS-stimulated MAPK Signaling	0.625	0.012	Orange	JUN
BMP signaling pathway	0.616	0.0118	Orange	JUN
Sirtuin Signaling Pathway	0.614	0.00687	Orange	JUN,TUBA8
Role of Hypercytokinemia/hyperchemokinemia in the Pathogenesis of Influenza	0.613	0.0116	Orange	TLR9
PDGF Signaling	0.613	0.0116	Orange	JUN
Crosstalk between Dendritic Cells and Natural Killer Cells	0.6	0.0112	Orange	TLR9
RANK Signaling in Osteoclasts	0.6	0.0112	Orange	JUN
Altered T Cell and B Cell Signaling in Rheumatoid Arthritis	0.595	0.0111	Orange	TLR9
Regulation of IL-2 Expression in Activated and Anergic T Lymphocytes	0.595	0.0111	Orange	JUN
OX40 Signaling Pathway	0.595	0.0111	Orange	JUN
Neuroinflammation Signaling Pathway	0.595	0.00667	Orange	JUN,TLR9
IL-1 Signaling	0.587	0.0109	Orange	JUN
CCR5 Signaling in Macrophages	0.578	0.0106	Orange	JUN
ErbB Signaling	0.578	0.0106	Orange	JUN
Communication between Innate and Adaptive Immune Cells	0.572	0.0104	Orange	TLR9
TGF-β Signaling	0.572	0.0104	Orange	JUN
ATM Signaling	0.567	0.0103	Orange	JUN
p53 Signaling	0.564	0.0102	Orange	JUN
UVA-Induced MAPK Signaling	0.564	0.0102	Orange	JUN
Neuropathic Pain Signaling In Dorsal Horn Neurons	0.553	0.0099	Orange	GRM4
SAPK/JNK Signaling	0.548	0.0098	Orange	JUN
Mouse Embryonic Stem Cell Pluripotency	0.545	0.00971	Orange	ID1
Sumoylation Pathway	0.545	0.00971	Orange	JUN
IGF-1 Signaling	0.542	0.00962	Orange	JUN
T Cell Receptor Signaling	0.535	0.00943	Orange	JUN
PD-1, PD-L1 cancer immunotherapy pathway	0.535	0.00943	Orange	NGFR
CDK5 Signaling	0.529	0.00926	Orange	NGFR
Role of MAPK Signaling in Promoting the Pathogenesis of Influenza	0.521	0.00909	Orange	JUN
Type I Diabetes Mellitus Signaling	0.519	0.00901	Orange	NGFR
MSP-RON Signaling In Macrophages Pathway	0.511	0.00885	Orange	JUN
NGF Signaling	0.509	0.00877	Orange	NGFR
Apelin Endothelial Signaling Pathway	0.506	0.0087	Orange	JUN
Renin-Angiotensin Signaling	0.496	0.00847	Orange	JUN
Cholecystokinin/Gastrin-mediated Signaling	0.493	0.0084	Orange	JUN
HGF Signaling	0.489	0.00833	Orange	JUN
LXR/RXR Activation	0.487	0.00826	Orange	NGFR
CD28 Signaling in T Helper Cells	0.487	0.00826	Orange	JUN
Rac Signaling	0.487	0.00826	Orange	JUN
Th1 Pathway	0.487	0.00826	Orange	CXCR3
Inhibition of ARE-Mediated mRNA Degradation Pathway	0.484	0.0082	Orange	NGFR
P2Y Purigenic Receptor Signaling Pathway	0.47	0.00787	Orange	JUN
Synaptic Long Term Potentiation	0.465	0.00775	Orange	GRM4
p70S6K Signaling	0.465	0.00775	Orange	F2RL2
Hepatic Fibrosis Signaling Pathway	0.458	0.00529	Orange	JUN,NGFR
IL-12 Signaling and Production in Macrophages	0.453	0.00752	Orange	JUN
Phagosome Formation	0.453	0.00752	Orange	TLR9
MSP-RON Signaling In Cancer Cells Pathway	0.451	0.00746	Orange	JUN
STAT3 Pathway	0.449	0.00741	Orange	NGFR
Androgen Signaling	0.446	0.00735	Orange	JUN
Th2 Pathway	0.446	0.00735	Orange	JUN
Iron homeostasis signaling pathway	0.444	0.0073	Orange	ERFE
PI3K Signaling in B Lymphocytes	0.441	0.00725	Orange	JUN
Type II Diabetes Mellitus Signaling	0.432	0.00704	Orange	NGFR
Aryl Hydrocarbon Receptor Signaling	0.429	0.00699	Orange	JUN
Corticotropin Releasing Hormone Signaling	0.424	0.0069	Orange	JUN
Coronavirus Pathogenesis Pathway	0.412	0.00667	Orange	JUN
Relaxin Signaling	0.41	0.00662	Orange	JUN
Phagosome Maturation	0.41	0.00662	Orange	TUBA8
Epithelial Adherens Junction Signaling	0.408	0.00658	Orange	TUBA8
Role of Pattern Recognition Receptors in Recognition of Bacteria and Viruses	0.403	0.00649	Orange	TLR9
PKCθ Signaling in T Lymphocytes	0.401	0.00645	Orange	JUN
Gαq Signaling	0.397	0.00637	Orange	HTR2B
Necroptosis Signaling Pathway	0.397	0.00637	Orange	NGFR
CXCR4 Signaling	0.377	0.00599	Orange	JUN
Germ Cell-Sertoli Cell Junction Signaling	0.37	0.00585	Orange	TUBA8
Erythropoietin Signaling Pathway	0.366	0.00578	Orange	JUN
GNRH Signaling	0.366	0.00578	Orange	JUN
Granulocyte Adhesion and Diapedesis	0.366	0.00578	Orange	NGFR
Wnt/β-catenin Signaling	0.366	0.00578	Orange	JUN
T Cell Exhaustion Signaling Pathway	0.362	0.00571	Orange	JUN
Cdc42 Signaling	0.36	0.00568	Orange	JUN
Tumor Microenvironment Pathway	0.36	0.00568	Orange	JUN
Glucocorticoid Receptor Signaling	0.353	0.00433	Orange	JUN,KRT73
Role of NFAT in Regulation of the Immune Response	0.351	0.00552	Orange	JUN
B Cell Receptor Signaling	0.342	0.00538	Orange	JUN
IL-17 Signaling	0.34	0.00535	Orange	JUN
Endothelin-1 Signaling	0.339	0.00532	Orange	JUN
Synaptic Long Term Depression	0.337	0.00529	Orange	GRM4
NRF2-mediated Oxidative Stress Response	0.337	0.00529	Orange	JUN
ILK Signaling	0.335	0.00526	Orange	JUN
PPARα/RXRα Activation	0.333	0.00524	Orange	JUN
HER-2 Signaling in Breast Cancer	0.329	0.00515	Orange	JUN
Natural Killer Cell Signaling	0.324	0.00508	Orange	CD244
Axonal Guidance Signaling	0.321	0.00405	Orange	NGFR,TUBA8
Superpathway of Inositol Phosphate Compounds	0.321	0.00503	Orange	ITPKA
IL-8 Signaling	0.32	0.005	Orange	JUN
Cardiac Hypertrophy Signaling (Enhanced)	0.318	0.00402	Orange	JUN,NGFR
HIF1α Signaling	0.312	0.00488	Orange	JUN
Thrombin Signaling	0.307	0.00481	Orange	F2RL2
Osteoarthritis Pathway	0.291	0.00455	Orange	PRG4
Huntington's Disease Signaling	0.266	0.00418	Orange	JUN
Cardiac Hypertrophy Signaling	0.265	0.00417	Orange	JUN
Signaling by Rho Family GTPases	0.25	0.00395	Orange	JUN
Senescence Pathway	0.227	0.00364	Orange	JUN
Molecular Mechanisms of Cancer	0	0.0025	Orange	JUN
Protein Kinase A Signaling	0	0.0025	Orange	NGFR
Estrogen Receptor Signaling	0	0.00305	Orange	JUN
Synaptogenesis Signaling Pathway	0	0.00321	Orange	GRM4
Systemic Lupus Erythematosus In T Cell Signaling Pathway	0	0.00299	Orange	JUN

## Sheet: Table S1C DDE genes
Table S1C. Significant DDE genes differentially induced by IFN in JLat9.2 cells relative to Jurkat cells (See Fig. 3B)
		Log2 Fold Change
GENE	Module	(JLat9.2 IFN 4h - Mock) - (Jurkat IFN 4h - Mock)	(JLat9.2 IFN 8h - Mock) - (Jurkat IFN 8h - Mock)	(JLat9.2 IFN 12h - Mock) - (Jurkat IFN 12h - Mock)
AGTRAP	orange	0.185495	0.581566	0.559526
ALDOC	orange	0.00708027	0.661174	0.656592
ANKRD19	orange	1.3927	2.73563	1.89847
APOLD1	orange	0.347331	0.616097	0.812746
ATG16L2	orange	0.232652	0.642802	0.447048
ATP10A	red	-1.17416	-1.53704	-1.05391
C10orf75	orange	0.321797	0.917955	1.23711
C11orf71	orange	0.320548	0.466452	1.1036
C17orf90	orange	0.24038	0.725493	0.642212
C19orf20	orange	0.0982968	0.613501	0.275072
C1orf122	red	-0.34174	0.168056	-0.596826
C6orf57	orange	0.345317	0.497755	0.600185
C7orf53	orange	0.870304	1.68386	0.533851
CEBPB	orange	-0.0755691	0.904399	-0.010318
CHI3L2	orange	-0.00359271	0.408556	0.675059
CMPK2	red	-0.697677	-0.664524	-0.230087
CPS1	orange	0.286949	0.903134	0.950007
DAPP1	red	-0.930068	-1.67236	-1.15065
DBP	orange	0.112938	0.614585	0.0804976
DDX58	red	-0.836265	-1.1271	-0.473535
DDX60L	red	-0.203019	-0.680689	-0.327853
DHX40P	red	-0.294901	-0.700248	-0.263513
EHD4	red	-0.527677	-0.691002	-0.252386
EMILIN2	red	-0.137863	-0.173261	-0.692831
EPHX2	orange	0.0210857	0.491004	0.657307
ETV5	orange	0.501993	0.69139	0.895375
EVI2A	orange	0.142385	0.180625	0.605185
FAM46A	red	-0.364084	-0.621674	-0.185773
FBLIM1	red	-0.720305	-0.946273	-2.73561
FRAT1	orange	0.403663	0.591724	0.641255
FZD8	orange	0.111151	2.00046	1.27417
GPC5	orange	1.72303	2.78031	2.69326
GPR17	red	-0.228333	-1.02037	-1.14569
HDAC11	orange	-0.00978615	0.326601	0.635423
HERC5	red	-0.253101	-0.844378	-0.480429
HERC6	red	-0.132228	-0.5844	-0.405458
HES4	red	-0.0692845	0.437102	-0.767118
ICA1	orange	0.294398	0.466106	0.932979
ICAM4	orange	0.0197292	0.647733	0.532431
ID1	red	-0.213782	0.00889514	-0.78719
IFI27	red	-2.03933	-3.20198	-3.02583
IFI35	red	-0.834935	-0.844902	-0.828648
IFI44	red	-0.667572	-0.646041	-0.18133
IFIT1	red	-1.16408	-1.14529	-0.639861
IFIT2	red	-1.04824	-1.09116	-0.410901
IFIT5	red	-0.72223	-0.679856	-0.27938
IFITM1	red	-0.985412	-1.22187	-1.15759
IFITM3	red	-0.642525	-0.869126	-0.748704
IL21R	orange	-0.52055	1.47494	1.22586
KBTBD10	red	-0.200671	-2.9475	-0.539599
LBA1	red	-0.561652	-0.955554	-0.535499
LGMN	orange	0.158423	0.619388	0.534036
LOC100130887	red	-1.19226	-1.14638	-1.95776
LOC100287569	orange	0.383549	2.8466	1.43478
LOC26010	red	-0.804353	-1.86529	-1.31996
LOC387763	red	-0.668876	0.197983	-1.4217
LOC492303	orange	0.201718	0.561131	0.854306
LOC645822	red	-0.273433	-0.677202	-0.300428
LOC654433	orange	2.63534	1.85472	3.07066
LTA	orange	1.47575	1.48807	2.23973
LY9	orange	0.224987	0.676866	0.547979
MLC1	red	-0.176393	-0.292322	-0.802747
MPV17L	red	-1.6326	-1.6556	-2.41272
MSX1	red	-0.637086	-0.269566	-1.00194
MT2A	red	-0.341612	-0.540763	-0.651991
MX1	red	-6.50176	-6.88521	-7.55312
MX2	red	-0.675979	-1.49562	-1.21954
NCRNA00164	orange	0.756753	1.40252	0.138994
NEK5	red	-2.12527	-1.53898	-1.8213
NEXN	red	-1.70895	-2.88254	-2.81987
NGFR	red	-1.20741	-0.537508	-3.3197
NLGN3	red	-0.272917	-0.709344	-0.477949
NUDT14	orange	0.396438	0.835321	0.439935
OAS1	red	-2.56007	-2.65543	-2.46144
OAS3	red	-0.544819	-0.620145	-0.510371
OASL	red	-1.08369	-1.3539	-0.7441
OTOF	red	-0.639955	-1.24785	-1.44218
PARP14	red	-0.357251	-0.726104	-0.246505
PDE5A	red	-3.21209	-3.17221	-1.356
PLCD3	orange	-0.0108164	0.597377	0.32442
PLSCR1	red	-0.595265	-0.895492	-0.506292
PLXNB2	orange	0.209781	0.888284	0.819585
PNPT1	red	-0.113879	-0.607597	-0.220795
POU6F1	orange	0.350152	0.366218	0.637641
PTTG2	orange	0.241417	0.454487	0.660058
RASSF4	orange	0.105871	0.0703172	0.796548
RHEBL1	orange	-0.335304	0.664162	1.15308
RSAD2	red	-1.29683	-1.43233	-0.835957
SAMD9	red	-0.41662	-0.930688	-0.376892
SAMD9L	red	-0.417788	-0.587137	-0.122842
SCN3B	red	-0.121464	-0.644718	-2.08596
SOCS1	orange	1.63081	2.53953	1.17222
STAT1	red	-0.355187	-0.62109	-0.265077
STON1	orange	1.48824	1.29737	2.00757
TC2N	red	-0.225927	-1.24465	-0.365127
TLR3	red	-0.452618	-0.737105	-0.592714
TMSB15A	orange	0.539312	1.797	0.963609
TNFSF10	red	-0.790167	-1.23888	-0.536733
TXLNB	orange	0.0681376	0.34688	0.912113
USP18	red	-0.810984	-1.04584	-0.771887
USP41	red	-0.704951	-1.13338	-0.74709
WWC1	orange	0.257392	0.873349	0.190762
ZCCHC2	red	-0.583981	-0.677979	-0.467579
ZNF107	red	-0.122083	-0.604004	-0.171396
ZNF117	red	-0.0102656	-0.611878	-0.26661
ZNF579	red	-0.227482	0.326588	-0.740444
