# Supplementary material for: Innate immune regulation in HIV latency models
Source: Retrovirology. 2022 Jul 8;19:15. doi: 10.1186/s12977-022-00599-z (PMC9270781; doi:10.1186/s12977-022-00599-z)
Supplement: Supplementary file 3 — Additional file 3: Table S2A. HIV regulated genes identified in differential expression analysis of vRNAhi & vRNAlo cell subsets relative to mock (corresponds to Fig. 6D). S2B. Significant DE genes in vRNAhi cells relative to mock (corresponds to Fig. 6D). S2C. Significant DE genes in vRNAlo cells relative to mock (corresponds to Fig. 6D). S2D. Average expression of ISGs in HIV-infected cell subsets (vRNAhi, vRNAlo, vRNA-) and mock-infected cells, with or without IFN (corresponds to FIG S5C). S2E. Log2 fold change gene expression values of downregulated genes in vRNAhi, vRNAlo, or vRNA- cells (corresponds to Figs. 7b-d). [file 12977_2022_599_MOESM3_ESM.xlsx]

## Sheet: Table index
Table S2 Legend
Data Table	Content
Table S2A	HIV regulated genes identified in differential expression analysis of vRNAhi & vRNAlo cell subsets relative to mock (corresponds to Fig. 6D)
Table S2B	Significant DE genes in vRNAhi cells relative to mock (corresponds to Fig. 6D)
Table S2C	Significant DE genes in vRNAlo cells relative to mock (corresponds to Fig. 6D)
Table S2D	Average expression of ISGs in HIV-infected cell subsets (vRNAhi, vRNAlo, vRNA-) and mock-infected cells, with or without IFN (corresponds to FIG S5C)
Table S2E	Log2 fold change gene expression values of downregulated genes in vRNAhi, vRNAlo, or vRNA- cells (corresponds to Figs. 7b-d)

## Sheet: Table S2A HIV regulated genes
Table S2A: Average expression of HIV regulated genes in vRNAhi, vRNAlo, vRNA-, and mock cell subsets (see Fig. 6D)
	HIV-infected (pooled donor 1 & 2 data)									mock-infected (pooled donor 1 & 2 data)
	vRNAhi			vRNAlo			vRNA-
GENE	avg.exp.	percent expressed	avg.exp. scaled	avg.exp.	percent expressed	avg.exp. scaled	avg.exp.	percent expressed	avg.exp. scaled	avg.exp.	percent expressed	avg.exp. scaled
7SK.2	3.82443	24.4444	1.34141	0.54167	27.4238	-0.613098	0.942472	24.8974	-0.059249	0.608816	20.2494	-0.496239
AC017002.1	0.806947	19.7222	-0.214497	0.54163	19.9446	-0.613172	0.310572	9.5377	-1.16934	0.411013	11.9893	-0.889131
C12orf75	3.93556	66.6667	1.37005	2.8857	73.6842	1.05977	1.94445	45.809	0.664981	2.19853	50.2393	0.787788
CCL3	1.53569	4.16667	0.42898	1.01103	3.3241	0.0109655	0.500328	3.91013	-0.692491	0.569126	3.25058	-0.563653
CCL4	8.28942	13.6111	2.11498	5.34361	16.3435	1.6759	1.7785	11.9896	0.575773	3.21594	10.7202	1.16812
CCL5	15.8442	54.7222	2.7628	16.7619	55.9557	2.81911	6.75526	33.2685	1.91032	7.0144	35.2777	1.94797
CCR7	0.527499	15.5556	-0.639608	0.493547	20.2216	-0.706137	1.5366	40.2031	0.429571	1.2161	34.4985	0.195651
CD2	11.1147	88.3333	2.40827	9.51431	94.1828	2.2528	5.50815	78.0514	1.70623	5.98966	79.2608	1.79003
CD59	2.85592	57.5	1.04939	1.98781	60.3878	0.687035	1.26793	39.9978	0.237384	1.40766	42.6695	0.341932
CD70	1.47128	30.5556	0.386134	0.908187	28.8089	-0.0963049	0.5112	13.5234	-0.670994	0.577748	14.3716	-0.548618
CKLF	6.81655	80.8333	1.91935	6.06881	86.4266	1.80316	3.82424	66.8503	1.34136	4.04058	69.2753	1.39639
CST7	2.2327	47.7778	0.803213	2.2949	55.4017	0.830687	1.59262	36.8762	0.465378	1.62713	38.6508	0.48682
CTSC	11.4062	88.6111	2.43416	10.9006	92.5208	2.38882	6.39279	73.828	1.85517	6.41139	76.0548	1.85808
CXCR6	2.43076	45.8333	0.888205	2.25114	52.0776	0.811436	1.01986	23.1367	0.0196702	1.16319	24.9471	0.151168
EEF1A1	72.4711	99.1667	4.28319	90.8461	100	4.50917	108.691	99.8812	4.6885	107.138	99.8553	4.67412
EEF1B2	9.32051	90	2.23222	11.4778	98.0609	2.44042	15.8316	95.4418	2.76201	15.7793	94.8903	2.7587
EEF2	1.99115	55.2778	0.688711	2.22262	69.8061	0.798685	2.8052	70.0475	1.03148	2.88858	70.8338	1.06076
FAM13A	0.440004	13.0556	-0.820971	0.415773	16.3435	-0.877616	0.718761	23.9901	-0.330226	0.792566	25.27	-0.232479
FAM26F	0.305938	11.3889	-1.18437	0.513851	26.0388	-0.665822	0.862989	31.3459	-0.147353	0.765147	28.1532	-0.267687
GADD45G	1.22846	24.7222	0.205761	0.843419	27.7008	-0.170291	0.502663	14.1823	-0.687835	0.553185	14.828	-0.592063
GNB2L1	18.7814	97.7778	2.93287	21.8706	100	3.08514	27.1174	98.8766	3.30017	26.1898	98.8534	3.26537
GNLY	16.4783	33.3333	2.80205	15.2344	30.4709	2.72355	5.41352	24.757	1.6889	9.32712	28.3202	2.23293
GZMA	26.825	80.8333	3.28933	29.792	82.2715	3.39424	16.2801	69.2482	2.78995	16.5178	71.4015	2.80444
GZMB	20.8339	68.6111	3.03658	24.5423	70.9141	3.2004	12.2684	54.2018	2.50703	11.47	53.245	2.43974
GZMH	0.909348	16.6667	-0.0950277	0.684515	15.7895	-0.379044	0.250831	5.83279	-1.38297	0.250682	5.78871	-1.38357
GZMK	2.10246	20.2778	0.74311	3.0237	26.3158	1.10648	1.08586	12.6701	0.0823681	0.899856	12.0672	-0.105521
H1FX	1.475	41.1111	0.388658	1.49184	49.8615	0.40001	2.11369	53.4457	0.748437	1.88711	50.0167	0.635046
HAVCR2	1.36709	30	0.312685	0.697013	24.9307	-0.360952	0.356735	12.3461	-1.03076	0.441993	14.494	-0.816462
HIST1H4C	4.80867	74.4444	1.57042	2.82624	80.0554	1.03895	4.48735	78.3215	1.50126	3.32957	72.1474	1.20284
HLA-DRB1	1.92377	17.2222	0.654285	2.10367	27.7008	0.743684	1.13411	18.6433	0.125852	0.916154	15.3846	-0.0875709
HNRNPA1	4.77774	79.1667	1.56397	5.34294	91.9668	1.67578	6.83131	89.0365	1.92152	6.65897	88.9681	1.89596
HOPX	6.4704	62.2222	1.86724	5.63529	60.1108	1.72905	2.95549	33.8086	1.08367	3.42678	36.7472	1.23162
IFITM2	6.8341	86.1111	1.92192	8.38413	96.3989	2.12634	9.05678	91.3588	2.20351	8.97629	90.6935	2.19459
IL2RA	1.13553	27.5	0.127103	0.768596	27.1468	-0.263189	0.474767	16.4722	-0.744932	0.570852	18.4682	-0.560626
ISG20	2.74846	53.8889	1.01104	3.06093	66.205	1.11872	4.46354	72.9315	1.49594	3.56208	67.0823	1.27034
JUN	0.728254	14.4444	-0.317106	0.343181	16.8975	-1.0695	0.294198	9.81854	-1.2235	0.268596	10.3306	-1.31455
LAG3	1.6918	22.2222	0.525791	0.77055	19.9446	-0.26065	0.354545	8.46835	-1.03692	0.435627	9.16175	-0.830969
NEAT1	12.2459	83.8889	2.50519	9.52449	89.4737	2.25387	5.62257	72.4455	1.72679	6.50878	75.3757	1.87315
NPTX1	0.884407	19.4444	-0.122838	0.643544	21.3296	-0.440765	0.235613	8.36034	-1.44556	0.293392	9.941	-1.22625
PABPC1	4.9102	83.0556	1.59131	5.75187	92.2438	1.74952	6.84788	88.7881	1.92394	6.93935	88.9458	1.93721
PPP1R14B	1.34741	39.4444	0.298187	1.54915	58.4488	0.437709	1.94453	58.1983	0.665021	1.95787	57.965	0.671858
PSME2	6.52187	86.3889	1.87516	8.13908	94.4598	2.09668	10.6058	93.4975	2.3614	9.40479	93.3875	2.24122
RNF213	5.83771	80.8333	1.76434	4.87481	88.9197	1.58408	3.75729	74.1413	1.3237	3.8893	76.0102	1.35823
RPL10	102.618	100	4.63101	124.069	100	4.82083	160.467	99.9352	5.07809	160.716	99.9889	5.07964
RPL10A	11.3557	94.7222	2.42972	13.9797	98.615	2.6376	16.8368	97.1052	2.82357	17.2356	97.4062	2.84698
RPL12	30.5901	98.8889	3.42068	36.2014	100	3.5891	49.3651	99.7516	3.89924	45.706	99.744	3.82223
RPL13	34.9928	98.8889	3.55514	42.4885	100	3.74923	48.3292	99.73	3.87804	48.2753	99.7551	3.87692
RPL13A	11.758	96.3889	2.46454	12.8707	99.446	2.55496	15.4553	97.0404	2.73795	14.6145	97.1168	2.68201
RPL18A	30.1189	99.4444	3.40515	37.5597	100	3.62593	46.5308	99.6652	3.84011	45.1444	99.4991	3.80987
RPL22L1	0.961514	32.2222	-0.0392464	1.17616	45.4294	0.162254	1.71392	50.6481	0.538781	1.62552	50.0501	0.48583
RPL28	54.7808	100	4.00334	64.4989	100	4.16665	84.0273	99.9676	4.43114	79.9657	99.9777	4.3816
RPL29	32.0208	99.4444	3.46639	37.823	100	3.63292	46.7573	99.4491	3.84497	45.2494	99.4879	3.81219
RPL3	11.385	91.9444	2.4323	13.0428	98.892	2.56823	15.5419	95.8738	2.74354	16.0586	96.4043	2.77625
RPL36A	4.2313	76.6667	1.44251	5.16539	88.9197	1.64198	6.34369	87.0922	1.84746	6.24531	86.8529	1.83183
RPL5	25.1134	98.3333	3.2234	29.9132	100	3.3983	37.2517	98.9847	3.6177	36.7346	98.9091	3.60372
RPL6	32.8255	99.1667	3.4912	39.6963	100	3.68126	45.1548	99.2223	3.8101	44.1113	99.3543	3.78672
RPL7A	39.4688	99.7222	3.67551	45.5751	100	3.81936	54.3813	99.5139	3.99602	52.966	99.5658	3.96965
RPLP0	23.8417	97.7778	3.17144	29.1254	100	3.37161	39.3804	99.4275	3.67327	37.9586	99.2319	3.6365
RPLP1	76.1008	99.7222	4.33206	86.3243	100	4.45811	101.964	99.9676	4.62462	102.196	99.9889	4.62689
RPS12	75.7993	100	4.32809	92.5867	100	4.52815	117.049	100	4.76259	113.347	100	4.73046
RPS18	25.3026	98.6111	3.23091	30.0473	100	3.40277	39.0073	99.5571	3.66375	39.1388	99.4991	3.66711
RPS2	25.7114	98.8889	3.24694	32.5393	100	3.48245	43.3904	99.6328	3.77024	41.5642	99.577	3.72724
RPS21	17.5534	98.3333	2.86525	19.4754	100	2.96915	25.0043	98.9847	3.21905	24.4255	99.1651	3.19563
RPS23	37.9512	98.8889	3.6363	41.457	100	3.72466	53.107	99.7516	3.97231	52.7254	99.666	3.9651
RPS3A	37.773	98.8889	3.63159	41.5172	100	3.72611	47.1597	99.3411	3.85354	48.4719	99.4545	3.88098
RPS4X	45.9823	100	3.82826	53.4789	100	3.97929	58.8933	99.4275	4.07573	60.4215	99.5992	4.10134
RPS5	11.7003	94.1667	2.45961	13.5789	100	2.60852	18.0079	97.5265	2.89081	17.6576	97.9072	2.87116
RPS6	16.8892	97.5	2.82667	19.9589	99.723	2.99368	25.2263	98.5094	3.22789	24.6309	98.6975	3.204
RPS7	30.3036	97.7778	3.41127	36.7923	100	3.60529	43.5542	99.4815	3.77401	42.7017	99.6326	3.75424
RPS8	52.9186	100	3.96876	65.4514	100	4.18131	83.7298	99.9244	4.42759	79.0497	99.7885	4.37008
RPS9	7.69477	89.7222	2.04054	9.15115	97.2299	2.21388	12.4176	95.2366	2.51911	11.9629	95.4692	2.48181
RPSA	13.7048	96.1111	2.61775	15.9979	99.446	2.77246	20.6427	97.5805	3.02736	19.5237	97.7179	2.97163
SLAMF1	1.56676	44.7222	0.44901	1.26282	47.3684	0.233346	0.759619	29.5852	-0.274938	0.847184	30.8694	-0.165837
SLC25A5	2.74196	66.6667	1.00867	3.45996	83.9335	1.24126	4.23793	79.9957	1.44408	4.18382	80.9974	1.43123
SLC25A6	4.99478	80.2778	1.60839	7.00005	93.3518	1.94592	8.55088	91.1752	2.14603	8.48493	91.5507	2.13829
SRGN	6.67295	76.3889	1.89806	5.44409	84.7645	1.69453	3.33423	68.2653	1.20424	3.82434	69.4311	1.34138
STAT1	2.62041	50.8333	0.963329	2.95945	68.9751	1.085	4.23878	70.1123	1.44427	3.61257	64.5107	1.28442
STMN1	0.722341	19.1667	-0.325258	1.15946	23.2687	0.147958	2.27571	29.0452	0.822293	2.07111	28.5428	0.728083
TIMP1	7.30407	78.8889	1.98843	6.75141	90.0277	1.90975	4.31584	68.0385	1.46229	4.67762	70.767	1.54279
TUBA1B	1.47523	37.5	0.388815	1.43662	42.9363	0.362291	2.26395	43.4111	0.81711	2.06243	43.1148	0.723886

## Sheet: Table S2B vRNAhi sig genes
Table S2B: Significant DE genes in vRNAhi vs mock cells (no IFN) (see Fig. 6D)
GENE	avg. logFC	p val	p val adj.
7SK.2	3.82443	3.50082e-25	7.00165e-22
AC017002.1	0.806947	2.75505e-73	5.5101e-70
C12orf75	3.93556	1.56308e-19	3.12616e-16
CCL3	1.53569	2.40714e-102	4.81429e-99
CCL4	8.28942	2.87257e-107	5.74514e-104
CCL5	15.8442	1.28459e-63	2.56918e-60
CD2	0.527499	3.98477e-29	7.96955e-26
CD59	11.1147	6.48995e-32	1.29799e-28
CD70	2.85592	5.80275e-47	1.16055e-43
CKLF	1.47128	3.42236e-24	6.84472e-21
CST7	6.81655	1.97367e-80	3.94733e-77
CTSC	2.2327	5.73677e-23	1.14735e-19
CXCR6	11.4062	4.89887e-57	9.79774e-54
EEF1A1	2.43076	4.69638e-53	9.39276e-50
EEF1B2	72.4711	1.35512e-38	2.71024e-35
EEF2	9.32051	4.11387e-27	8.22773e-24
FAM13A	1.99115	5.21579e-57	1.04316e-53
FAM26F	0.440004	1.04813e-78	2.09626e-75
GADD45G	0.305938	7.66646e-37	1.53329e-33
GNB2L1	1.22846	3.93402e-39	7.86804e-36
GNLY	18.7814	4.16999e-72	8.33998e-69
GZMA	16.4783	2.56344e-21	5.12688e-18
GZMB	26.825	2.87803e-51	5.75607e-48
GZMH	20.8339	6.05517e-52	1.21103e-48
HAVCR2	0.909348	5.2572e-62	1.05144e-58
HIST1H4C	2.10246	2.44037e-08	4.88074e-05
HLA-DRB1	1.475	6.08578e-42	1.21716e-38
HNRNPA1	1.36709	1.41974e-41	2.83949e-38
HOPX	4.80867	1.73736e-48	3.47471e-45
IFITM2	1.92377	5.47914e-29	1.09583e-25
IL2RA	4.77774	1.5227e-46	3.04539e-43
JUN	6.4704	2.9656e-72	5.9312e-69
LAG3	6.8341	3.73524e-74	7.47048e-71
NEAT1	1.13553	6.34567e-23	1.26913e-19
NPTX1	2.74846	6.79153e-77	1.35831e-73
PABPC1	0.728254	3.58909e-30	7.17818e-27
PPP1R14B	1.6918	2.43112e-39	4.86225e-36
PSME2	12.2459	2.16292e-28	4.32584e-25
RNF213	0.884407	6.16564e-18	1.23313e-14
RPL10	4.9102	1.25853e-60	2.51706e-57
RPL10A	1.34741	1.57033e-42	3.14066e-39
RPL12	6.52187	4.30361e-49	8.60722e-46
RPL13	5.83771	4.89242e-35	9.78484e-32
RPL13A	102.618	1.86157e-21	3.72314e-18
RPL18A	11.3557	4.73754e-53	9.47508e-50
RPL22L1	30.5901	7.80713e-71	1.56143e-67
RPL28	34.9928	2.14326e-60	4.28653e-57
RPL29	11.758	9.24125e-47	1.84825e-43
RPL3	30.1189	2.12203e-28	4.24405e-25
RPL36A	0.961514	4.41801e-40	8.83602e-37
RPL5	54.7808	1.00492e-50	2.00983e-47
RPL6	32.0208	1.46062e-42	2.92125e-39
RPL7A	11.385	1.42937e-45	2.85874e-42
RPLP0	4.2313	2.82325e-42	5.6465e-39
RPLP1	25.1134	1.5151e-35	3.03021e-32
RPS12	32.8255	5.88898e-54	1.1778e-50
RPS18	39.4688	4.28786e-40	8.57572e-37
RPS2	23.8417	2.25879e-57	4.51758e-54
RPS21	76.1008	2.75714e-47	5.51428e-44
RPS23	75.7993	4.5272e-45	9.0544e-42
RPS3A	25.3026	2.04106e-30	4.08213e-27
RPS4X	25.7114	1.21232e-47	2.42463e-44
RPS5	17.5534	5.45796e-51	1.09159e-47
RPS6	37.9512	9.68516e-42	1.93703e-38
RPS7	37.773	2.01824e-52	4.03647e-49
RPS8	45.9823	1.55317e-49	3.10634e-46
RPS9	11.7003	5.74276e-59	1.14855e-55
RPSA	16.8892	3.20707e-37	6.41415e-34
SLAMF1	30.3036	3.819e-54	7.638e-51
SLC25A5	52.9186	4.10273e-46	8.20546e-43
SLC25A6	7.69477	1.15932e-62	2.31865e-59
SRGN	13.7048	3.17962e-22	6.35923e-19
STAT1	1.56676	1.5007e-40	3.00139e-37
STMN1	2.74196	2.00671e-69	4.01343e-66
TIMP1	4.99478	1.1015e-16	2.20299e-13
SRGN	6.67295	76.3889	1.89806
STAT1	2.62041	50.8333	0.963329
STMN1	0.722341	19.1667	-0.325258
TIMP1	7.30407	78.8889	1.98843
TUBA1B	1.47523	37.5	0.388815

## Sheet: Table S2C vRNAlo sig genes
Table S2C: Significant DE genes in vRNAlo vs mock cells (no IFN) (see Fig. 6D)
GENE	avg. logFC	p val	p val adj.
CCL4	0.42897	8.49673e-94	1.69935e-90
CCL5	0.491555	3.97477e-69	7.94955e-66
CCR7	-0.332254	4.57008e-105	9.14017e-102
CD2	0.357966	2.70993e-36	5.41986e-33
CTSC	0.307377	1.76315e-31	3.5263e-28
CXCR6	0.321381	2.21027e-74	4.42055e-71
EEF1B2	-0.298832	4.73937e-18	9.47874e-15
FAM13A	-0.289395	7.31402e-62	1.4628e-58
GNLY	0.524028	4.3354e-82	8.67079e-79
GZMA	0.41731	1.03996e-32	2.07991e-29
GZMB	0.439822	1.86263e-54	3.72527e-51
GZMK	0.283953	7.81005e-67	1.56201e-63
H1FX	-0.260061	1.30457e-59	2.60913e-56
HIST1H4C	-0.273266	2.40835e-22	4.8167e-19
HLA-DRB1	0.294854	2.35893e-82	4.71786e-79
HOPX	0.374892	2.64863e-57	5.29727e-54
ISG20	-0.297289	5.68493e-68	1.13699e-64
PPP1R14B	-0.261676	9.75703e-48	1.95141e-44
RPL12	-0.276856	1.36086e-17	2.72172e-14
RPL36A	-0.285616	2.62219e-31	5.24438e-28
RPLP0	-0.280037	1.90983e-14	3.81965e-11
RPS18	-0.264252	8.69995e-16	1.73999e-12
RPS2	-0.292978	7.88495e-18	1.57699e-14
RPS21	-0.260596	8.79217e-19	1.75843e-15
SRGN	0.28527	1.25828e-28	2.51656e-25
STAT1	-0.334835	5.26698e-62	1.0534e-58
STMN1	-0.381543	1.21715e-76	2.4343e-73
TUBA1B	-0.283365	8.99729e-60	1.79946e-56

## Sheet: Table S2D ISG avg exp
Table S2D: Average ISG expression in vRNAhi, vRNAlo, vRNA-, and mock cell subsets (See Fig. S5C)
	HIV-infected (pooled donor 1 & 2 data)									mock-infected (pooled donor 1 & 2 data)			HIV-infected with IFN (pooled donor 1 & 2 data)									mock-infected with IFN (pooled donor 1 & 2 data)
	vRNAhi			vRNAlo			vRNA-						vRNAhi			vRNAlo			vRNA-
GENE	avg.exp.	percent	avg.exp. scaled	avg.exp.	percent	avg.exp. scaled	avg.exp.	percent	avg.exp. scaled	avg.exp.	percent	avg.exp. scaled	avg.exp.	percent	avg.exp. scaled	avg.exp.	percent	avg.exp. scaled	avg.exp.	percent	avg.exp. scaled	avg.exp.	percent	avg.exp. scaled
ISG15	3.01142	58.6111	1.10241	3.37397	76.1773	1.21609	3.63999	68.9998	1.29198	2.63569	62.7073	0.969146	30.2913	99.4236	3.41086	23.3916	100	3.15238	19.565	96.9788	2.97374	19.6517	96.8365	2.97816
IFI6	1.22039	33.6111	0.199171	1.32826	46.2604	0.283868	1.33174	41.4236	0.286486	1.00391	35.133	0.00390373	13.0727	91.9308	2.57053	11.1883	99.0798	2.41487	9.38572	90.4501	2.23919	8.89094	89.5584	2.18503
MX1	1.54796	38.8889	0.43694	1.59476	47.6454	0.46672	1.71556	45.5714	0.539742	1.13857	35.8344	0.129777	13.929	91.0663	2.63397	11.1497	99.0798	2.41141	9.17892	89.3947	2.21691	8.78266	87.9578	2.17278
IFIT1	0.123534	5.27778	-2.09124	0.295407	11.6343	-1.2194	0.325256	11.5252	-1.12314	0.176627	6.75721	-1.73371	7.05678	83.5735	1.95399	5.22201	87.1166	1.65288	4.51631	74.9095	1.5077	4.25771	71.0291	1.44873
IFIT3	0.127863	4.44444	-2.0568	0.255788	10.2493	-1.36341	0.645031	20.0367	-0.438456	0.394869	13.4699	-0.929202	6.08598	71.7579	1.80599	4.38048	74.2331	1.47716	5.09061	71.6917	1.6274	4.4356	65.9825	1.48966
ISG20	2.74846	53.8889	1.01104	3.06093	66.205	1.11872	4.46354	72.9315	1.49594	3.56208	67.0823	1.27034	19.894	94.2363	2.99042	15.9951	99.3865	2.77228	15.626	95.2923	2.74894	15.61	94.7745	2.74791
MT2A	4.12855	65	1.41793	4.03105	72.8532	1.39403	5.35106	73.9577	1.6773	4.71404	70.9229	1.55054	22.0347	91.0663	3.09262	17.8881	95.7055	2.88414	18.1337	94.7336	2.89777	18.2373	93.7671	2.90347
MX2	0.745693	22.7778	-0.293441	0.777382	32.687	-0.251823	1.03877	34.6727	0.0380407	0.699801	27.9751	-0.356959	6.44718	81.5562	1.86364	5.76708	89.8773	1.75217	4.77676	78.955	1.56376	4.5075	77.0926	1.50574
OAS1	1.01798	29.1667	0.0178167	0.970202	40.4432	-0.0302513	1.02076	35.7097	0.0205517	0.718421	27.7969	-0.330699	7.44017	87.0317	2.00689	5.5139	92.638	1.70727	4.67778	81.1278	1.54282	4.47958	79.1168	1.49953
HERC5	0.862966	23.6111	-0.14738	0.881407	32.41	-0.126235	0.757293	26.388	-0.278005	0.566019	22.3088	-0.569128	6.23686	80.6916	1.83048	4.76204	87.1166	1.56068	3.49065	68.0497	1.25009	3.72072	66.6981	1.31392
IFI44L	0.436074	13.6111	-0.829943	0.661659	26.5928	-0.413005	0.872787	31.7023	-0.136064	0.569971	22.2754	-0.56217	5.2587	78.098	1.65988	4.16652	84.6626	1.42708	3.81243	75.1267	1.33827	3.55713	72.8933	1.26895
LY6E	7.14977	86.6667	1.96708	7.53942	94.1828	2.02014	7.52917	88.2156	2.01879	6.32649	87.0311	1.84475	26.0866	96.83	3.26142	23.4176	100	3.15349	19.5439	95.6648	2.97266	19.1795	95.7819	2.95384
IRF7	0.938838	29.4444	-0.0631124	0.88619	37.6731	-0.120824	1.06189	38.5504	0.0600496	0.727494	29.99	-0.31815	5.69266	83.5735	1.73918	4.18261	86.5031	1.43094	4.02657	79.7724	1.39292	3.72078	76.264	1.31393
OASL	0.525363	17.5	-0.643665	0.540551	24.6537	-0.615166	0.506611	19.0322	-0.680012	0.357262	15.2288	-1.02928	4.70643	71.1816	1.54893	3.58649	82.2086	1.27717	2.69956	62.1728	0.99309	2.67645	59.9849	0.984492
PLSCR1	1.2554	35.8333	0.227458	1.07197	38.5042	0.0694995	1.13054	38.0752	0.122691	0.791429	30.6245	-0.233915	6.43443	80.9798	1.86166	4.71983	88.9571	1.55177	3.85597	75.0129	1.34962	3.70125	73.0251	1.30867
EIF2AK2	0.912647	31.9444	-0.0914064	1.05233	45.9834	0.0510027	1.14598	40.1491	0.136262	0.854094	34.0532	-0.157714	5.45788	79.2507	1.69706	4.31014	88.3436	1.46097	3.73873	77.7858	1.31874	3.65167	75.9533	1.29519
EPSTI1	1.70936	41.3889	0.536117	1.91666	57.3407	0.650585	2.48075	56.8373	0.908563	1.81227	48.1131	0.59458	7.56305	87.0317	2.02328	7.06204	96.0123	1.95473	6.27992	86.001	1.83736	5.78451	85.2462	1.75518
IFI44	0.715627	25.5556	-0.334597	0.706642	33.518	-0.347231	0.743983	29.8769	-0.295738	0.528208	22.7764	-0.638265	3.62408	73.1988	1.2876	2.87741	79.4479	1.05689	2.50256	67.0771	0.917316	2.4702	65.7	0.904297
BST2	3.67676	67.2222	1.30203	4.35133	83.6565	1.47048	4.04656	75.2106	1.39787	3.35791	71.101	1.21132	9.56413	90.4899	2.25802	10.1182	99.0798	2.31433	8.67553	90.7087	2.16051	8.88092	90.5659	2.1839
SAMD9L	1.05298	37.2222	0.0516268	1.16519	49.5845	0.152887	1.10334	41.1212	0.0983421	0.930619	37.7713	-0.0719051	4.64712	78.9625	1.53625	3.62873	84.3558	1.28888	3.01675	70.5329	1.10418	3.20573	71.1421	1.16494
SAMD9	1.46096	45	0.379091	1.30242	52.3546	0.264226	1.1054	42.0501	0.100205	0.984133	39.3298	-0.0159939	4.95417	79.8271	1.60023	3.67868	85.8896	1.30255	3.09145	70.5225	1.12864	3.21639	69.1084	1.16826
IFITM1	0.956402	33.0556	-0.044577	1.16899	45.9834	0.156143	1.35271	48.9199	0.302107	1.07553	41.868	0.0728153	2.67978	60.8069	0.985733	2.66771	78.8344	0.981219	2.51141	68.1324	0.920846	3.38392	72.2625	1.21904
LGALS9	0.351424	15	-1.04576	0.442052	22.9917	-0.816328	0.656784	27.9434	-0.420399	0.483025	22.1752	-0.727687	2.38278	55.6196	0.868267	2.19611	71.1656	0.786687	2.18919	63.7144	0.783531	2.12904	62.753	0.755673
SAT1	1.06766	36.3889	0.0654669	1.20936	45.9834	0.190088	1.18098	42.1473	0.166341	1.14259	42.3801	0.133294	4.61792	78.3862	1.52994	3.884	82.5153	1.35687	3.37446	71.3399	1.21623	3.49949	72.3849	1.25262
IFI35	0.828342	30.5556	-0.188329	1.00491	44.3213	0.00489554	1.23019	44.5021	0.207165	0.959717	37.9717	-0.0411164	3.82898	76.0807	1.3426	3.24619	84.0491	1.17748	3.04726	73.0885	1.11424	3.05098	72.7803	1.11546
TNFSF10	1.75938	43.6111	0.56496	2.12401	61.4958	0.753308	2.04686	54.8607	0.716306	1.91669	52.0094	0.650598	5.78107	72.9107	1.75459	5.35921	80.9816	1.67882	4.74322	73.285	1.55672	4.87966	71.9424	1.58508
RSAD2	0.216419	8.61111	-1.53054	0.286078	15.5125	-1.25149	0.318025	15.2301	-1.14562	0.243425	11.6665	-1.41295	2.08277	48.415	0.733697	1.77139	60.4294	0.571762	1.46412	48.7015	0.381255	1.47412	47.9239	0.388061
DDX60L	0.44191	19.1667	-0.816649	0.539535	26.5928	-0.617048	0.471495	21.9594	-0.751846	0.394495	18.9914	-0.930149	2.42727	57.3487	0.886766	2.11888	71.4724	0.750889	1.67392	52.9126	0.515169	1.77276	53.2812	0.572536
CMPK2	0.183239	8.05556	-1.69696	0.180696	9.41828	-1.71094	0.283891	13.8583	-1.25916	0.201919	10.2082	-1.59989	2.12651	57.3487	0.754483	1.90404	66.8712	0.643978	1.49216	50.5018	0.400228	1.36078	47.2178	0.308056
IFI16	1.2692	41.3889	0.238385	1.67171	60.6648	0.513846	1.70984	54.5258	0.536399	1.54352	51.3526	0.434064	4.49437	80.6916	1.50283	4.11998	87.7301	1.41585	3.54754	76.2856	1.26625	3.8869	78.2883	1.35761
XAF1	0.707724	25.5556	-0.3457	1.01383	42.3823	0.0137361	0.983367	37.1571	-0.0167727	0.826898	32.9957	-0.190074	3.98084	72.3343	1.38149	3.07112	81.5951	1.12204	2.4377	65.5872	0.891057	2.51001	66.3026	0.920286
LAP3	0.818959	31.9444	-0.199721	0.776245	36.0111	-0.253287	0.860968	35.31	-0.149698	0.720982	30.8138	-0.327141	2.91605	66.5706	1.07023	2.39193	74.8466	0.8721	2.29117	65.0905	0.829063	2.23336	63.2238	0.803506
IFIT2	0.0512081	1.94444	-2.97186	0.0584963	3.04709	-2.83879	0.159496	7.3342	-1.83574	0.108698	4.86474	-2.21918	1.37901	32.853	0.321367	1.06362	35.8896	0.0616773	1.187	34.4335	0.171432	1.08025	30.4774	0.0771896
STAT2	0.570301	22.2222	-0.561591	0.622902	30.1939	-0.473367	0.700176	29.9309	-0.356424	0.609364	27.4741	-0.49534	2.56477	61.3833	0.941869	2.21844	68.4049	0.796803	1.91762	57.1236	0.651083	2.00279	57.8288	0.694542
UBE2L6	2.32442	62.2222	0.843471	2.67983	75.3463	0.985754	3.14407	74.4437	1.14552	2.59335	68.8968	0.952952	7.50945	86.7435	2.01616	6.49047	96.9325	1.87033	5.96504	88.4739	1.78592	5.58642	86.9504	1.72034
SPATS2L	0.621404	23.0556	-0.475774	0.69875	32.133	-0.358463	0.524499	21.9918	-0.645313	0.433929	19.1139	-0.834875	2.89784	63.9769	1.06397	2.06414	64.7239	0.724713	1.66681	50.2742	0.510912	1.62507	49.0632	0.485552
SP100	2.25511	57.2222	0.813197	2.52378	72.5762	0.925759	2.58735	68.4705	0.950636	2.33172	65.8466	0.846607	6.37327	84.7262	1.85211	5.51038	95.7055	1.70663	4.8568	83.9421	1.58038	4.92268	83.6644	1.59385
USP18	0.128033	5.83333	-2.05547	0.163195	8.03324	-1.81281	0.193868	9.86174	-1.64058	0.11926	6.34532	-2.12645	1.56667	46.6859	0.44895	1.2575	51.5337	0.229125	1.03466	39.6275	0.0340751	0.969943	37.9155	-0.0305178
OAS3	0.0996076	5	-2.30652	0.151472	8.86427	-1.88735	0.168836	8.59797	-1.77883	0.129793	6.63475	-2.04182	1.22325	38.3285	0.201513	1.06722	46.9325	0.0650617	0.87895	34.9715	-0.129027	0.946423	36.4843	-0.0550658
DRAP1	5.20783	83.0556	1.65016	5.42839	94.4598	1.69164	5.11873	87.103	1.63291	4.59624	84.8492	1.52524	11.2464	91.6427	2.42005	9.80162	99.0798	2.28255	8.74486	93.4092	2.16847	8.46953	92.9479	2.13648
DYNLT1	1.64681	52.7778	0.498839	1.72193	65.374	0.543444	1.65526	56.3189	0.503958	1.60815	55.0596	0.475082	4.65103	77.2334	1.53709	3.51925	87.7301	1.25825	3.24626	75.3544	1.1775	3.40435	75.7744	1.22505
TRIM22	2.22423	55	0.79941	1.81546	64.2659	0.596336	1.93776	57.3558	0.661532	1.79569	56.1839	0.585389	4.67835	79.8271	1.54295	4.13502	85.5828	1.41949	3.36067	73.6265	1.21214	3.67021	75.1248	1.30025
DDX58	0.242461	10.2778	-1.41692	0.222618	13.2964	-1.5023	0.319231	15.7809	-1.14184	0.275444	13.5812	-1.28937	1.55617	46.9741	0.442227	1.25678	51.5337	0.228551	1.09385	38.955	0.0897046	1.12677	39.5066	0.119359
C19orf66	1.01999	33.0556	0.019788	0.856692	41.2742	-0.154677	0.750087	32.4584	-0.287566	0.698089	31.1143	-0.359408	2.93438	69.1643	1.0765	2.26356	69.9387	0.816937	1.84556	57.8169	0.612782	1.81071	56.9626	0.593719
PHF11	1.22885	39.1667	0.206081	1.22112	52.0776	0.199771	1.29914	46.4247	0.261704	1.09493	42.1574	0.0906917	3.08865	67.147	1.12773	2.66908	76.3804	0.981732	2.47321	66.6632	0.905516	2.45039	65.5306	0.896246
STAT1	2.62041	50.8333	0.963329	2.95945	68.9751	1.085	4.23878	70.1123	1.44427	3.61257	64.5107	1.28442	7.02579	83.5735	1.94959	7.18436	94.4785	1.97191	6.61472	85.2561	1.8893	6.50291	84.5589	1.87225
OAS2	0.437404	17.2222	-0.826898	0.385403	20.7756	-0.953465	0.474207	22.4563	-0.746111	0.380015	19.1473	-0.967546	1.74867	53.3141	0.558854	1.5059	59.2025	0.40939	1.1543	43.9834	0.143492	1.21811	45.0993	0.197304
SP110	1.43465	46.6667	0.360921	1.71127	61.4958	0.537235	1.85668	56.9237	0.618792	1.66318	53.9463	0.508732	3.82717	74.0634	1.34213	3.50903	84.0491	1.25534	3.38592	75.4785	1.21962	3.27843	74.0891	1.18736
NMI	0.819115	29.4444	-0.19953	0.910818	41.8283	-0.0934124	1.05476	43.0223	0.0533089	0.919571	38.5283	-0.0838478	2.57637	61.9597	0.946381	2.27192	72.6994	0.820627	2.12792	62.8557	0.755145	2.0818	61.1807	0.733234
RNF213	5.83771	80.8333	1.76434	4.87481	88.9197	1.58408	3.75729	74.1413	1.3237	3.8893	76.0102	1.35823	9.14736	88.4726	2.21347	7.45536	95.092	2.00893	6.09984	84.3145	1.80826	6.83709	85.1709	1.92236
IFITM2	6.8341	86.1111	1.92192	8.38413	96.3989	2.12634	9.05678	91.3588	2.20351	8.97629	90.6935	2.19459	13.7302	92.5072	2.6196	15.0677	99.6933	2.71255	14.5104	95.344	2.67487	14.9634	95.5089	2.70561
DDX60	0.422565	14.1667	-0.861412	0.43915	22.7147	-0.822914	0.507581	23.666	-0.678099	0.396573	18.8467	-0.924896	1.51642	44.6686	0.41635	1.25855	54.6012	0.229961	1.23818	45.8976	0.213641	1.22575	44.5438	0.203554
NUB1	1.24932	40.5556	0.222598	1.21522	53.1856	0.194923	1.2342	45.917	0.210427	1.10431	42.8921	0.0992238	2.81827	65.4179	1.03612	2.7145	76.9939	0.99861	2.44745	65.1319	0.895046	2.34145	63.93	0.850769
CHMP5	1.44038	45.5556	0.364907	1.6986	67.313	0.529804	1.63523	56.7833	0.491786	1.43929	52.232	0.364152	3.38777	73.487	1.22017	3.17825	85.2761	1.15633	3.07287	75.7682	1.12261	2.86515	73.317	1.05262
RTP4	0.363352	14.1667	-1.01238	0.387875	22.1607	-0.947072	0.403962	20.0691	-0.906434	0.373712	18.5127	-0.984269	1.50125	50.1441	0.406297	1.28427	53.3742	0.250188	1.11571	43.0316	0.109491	1.14181	42.5384	0.132616
NT5C3A	0.541992	23.6111	-0.612505	0.429119	24.9307	-0.84602	0.513613	24.7894	-0.666285	0.468936	23.0435	-0.75729	1.51877	46.9741	0.417904	1.49005	59.2025	0.398808	1.29211	46.715	0.256275	1.28705	46.0691	0.25235
COX5A	3.67735	75	1.30219	4.1515	91.1357	1.42347	4.01764	82.8041	1.3907	3.92328	82.6339	1.36693	7.44741	83.2853	2.00787	6.95992	96.6258	1.94017	6.58975	87.6668	1.88551	6.47906	87.6848	1.86858
PSMB9	5.08882	85.8333	1.62705	5.85756	95.5679	1.76773	6.80351	89.9762	1.91744	5.93087	88.6118	1.78017	8.85283	92.5072	2.18074	8.33741	98.4663	2.12075	9.39449	93.8541	2.24012	8.89605	93.4375	2.18561
HLA-C	14.1168	96.6667	2.64737	14.9932	100	2.7076	14.3297	94.8693	2.66234	13.1948	95.7809	2.57982	21.8758	95.1009	3.08538	21.7061	100	3.07759	19.3492	94.9405	2.96265	19.0586	95.0099	2.94752
LAMP3	0.0772244	1.38889	-2.56104	0.0430301	3.04709	-3.14586	0.0919132	4.64463	-2.38691	0.0535239	2.8387	-2.92763	0.846089	26.8012	-0.16713	0.42161	21.1656	-0.863675	0.459849	20.9002	-0.776857	0.429759	19.4426	-0.844531
H3F3B	14.7858	96.1111	2.69367	15.4652	99.723	2.73859	14.977	97.1592	2.70651	14.8656	97.7402	2.69905	20.606	96.5418	3.02558	19.4326	100	2.96695	19.7704	97.4961	2.98419	20.4068	97.552	3.01587
ZBP1	0.195402	9.44444	-1.6327	0.224163	11.3573	-1.49538	0.119088	5.94081	-2.12789	0.0998794	5.12078	-2.30379	1.1411	38.0403	0.13199	0.712858	32.2086	-0.338473	0.526978	21.8417	-0.640596	0.566809	23.1334	-0.567733
PARP9	0.897172	34.4444	-0.108508	1.12188	49.0305	0.115005	1.13195	44.3292	0.123943	1.02155	41.0887	0.0213226	3.0665	70.6052	1.12054	2.53431	74.8466	0.929922	2.14121	62.9591	0.76137	2.11028	62.4517	0.74682
SUB1	6.42661	86.6667	1.86045	6.85836	98.0609	1.92547	6.57279	91.51	1.88294	6.67553	92.7752	1.89845	10.9295	93.3718	2.39146	9.57689	98.4663	2.25935	9.33355	94.1335	2.23362	9.66618	94.4732	2.26863
PPM1K	0.640743	24.4444	-0.445127	0.704065	35.7341	-0.350884	0.60915	27.965	-0.49569	0.574068	26.2941	-0.555007	1.96792	51.585	0.676976	1.52998	58.8957	0.425253	1.35928	46.3839	0.306955	1.44886	48.2629	0.370778
PARP14	1.47612	44.4444	0.389419	1.16708	50.4155	0.154501	1.19641	45.1393	0.179325	1.19503	45.9089	0.178167	3.33666	66.2824	1.20497	2.68409	76.3804	0.987343	2.14428	61.076	0.762804	2.41714	63.4404	0.882584
CARD16	2.61241	63.8889	0.960275	2.50746	75.3463	0.91927	2.24978	64.2255	0.810833	2.1568	63.4643	0.768624	5.48622	79.2507	1.70224	4.79336	88.9571	1.56723	3.86495	76.1718	1.35195	3.88953	76.2546	1.35829
HSH2D	0.209392	8.61111	-1.56355	0.276886	14.6814	-1.28415	0.241281	12.1733	-1.42179	0.201835	10.6423	-1.60031	1.14464	40.3458	0.135093	0.784858	35.5828	-0.242252	0.738192	30.6674	-0.303552	0.731595	29.9313	-0.312528
PNPT1	0.215742	9.44444	-1.53367	0.312469	17.7285	-1.16325	0.274702	14.2579	-1.29207	0.236603	12.4903	-1.44137	1.10222	33.4294	0.0973225	0.861023	41.1043	-0.149634	0.734424	30.2225	-0.308669	0.817162	32.0121	-0.201918
XRN1	1.21258	38.3333	0.192748	1.25356	53.4626	0.225988	1.27734	46.4463	0.244778	1.13005	43.0257	0.122265	2.54275	59.366	0.933244	2.21435	68.7117	0.794958	2.12052	60.538	0.751662	2.26222	61.3972	0.816345
IFIH1	0.128826	5.83333	-2.04929	0.233871	13.0194	-1.45299	0.24792	12.1949	-1.39465	0.193202	9.88534	-1.64402	1.10801	35.4467	0.102568	0.915401	40.4908	-0.0883929	0.660033	28.1428	-0.415466	0.701121	28.2836	-0.355074
TYMP	0.900097	30.5556	-0.105252	1.25378	50.9695	0.226162	1.28017	44.3616	0.24699	1.12553	41.278	0.118258	2.09822	54.4669	0.74109	2.26669	71.4724	0.818322	2.13447	59.0792	0.758221	2.25196	60.4557	0.811803
IFIT5	0.259225	11.6667	-1.35006	0.240591	14.6814	-1.42466	0.247281	12.9834	-1.39723	0.209027	10.8427	-1.56529	0.85953	31.7003	-0.15137	0.787139	38.0368	-0.23935	0.68706	30.4501	-0.375334	0.673718	29.7053	-0.394943
HLA-E	7.32665	90	1.99152	6.65882	96.6759	1.89594	6.24233	88.9609	1.83135	5.90197	88.7009	1.77529	11.0049	92.7954	2.39834	10.4544	99.3865	2.34702	8.784	91.2468	2.17293	8.24389	91.0084	2.10947
TREX1	0.180553	8.61111	-1.71173	0.273695	17.7285	-1.29574	0.318775	16.321	-1.14327	0.267429	13.648	-1.3189	1.08885	35.7349	0.0851256	0.940005	38.9571	-0.0618706	0.792838	33.0781	-0.232136	0.797118	32.4452	-0.226753
SNX6	3.61938	75	1.2863	3.4717	83.1025	1.24464	3.34493	75.3078	1.20745	3.11102	74.4406	1.13495	5.99655	82.9971	1.79119	5.09582	92.0245	1.62842	4.93147	83.4454	1.59564	4.82129	83.0148	1.57304
CHST12	0.576183	24.1667	-0.551329	0.638296	32.41	-0.448953	0.484068	23.1259	-0.72553	0.435812	20.5388	-0.830545	1.93279	49.2795	0.658962	1.41026	57.6687	0.343772	1.05293	40.0931	0.0515781	1.08479	40.2693	0.0813873
WARS	0.454079	19.4444	-0.789483	0.474321	23.2687	-0.74587	0.673765	28.7319	-0.394874	0.586215	24.769	-0.534069	1.28925	41.2104	0.254063	1.16952	47.8528	0.156591	1.36732	46.1562	0.312854	1.30621	44.6945	0.267128
SMCHD1	2.42402	60.5556	0.885425	2.07811	65.374	0.731461	2.00663	60.2938	0.696457	1.9954	60.4475	0.690844	4.6904	74.928	1.54552	3.80706	84.9693	1.33686	3.23451	71.3399	1.17388	3.4458	71.8765	1.23716
GIMAP7	11.4082	89.7222	2.43434	11.0336	96.6759	2.40094	12.1049	91.5965	2.49361	11.7054	92.33	2.46005	18.5663	91.9308	2.92135	16.0602	97.546	2.77634	16.3849	92.8401	2.79636	16.1142	92.7314	2.7797
IFI27	0.287472	4.72222	-1.24663	0.217497	4.43213	-1.52557	0.215719	3.96414	-1.53378	0.131169	2.96115	-2.03127	1.17697	12.1037	0.162939	1.34536	18.0982	0.296665	1.34405	16.3994	0.295685	1.2332	14.8762	0.209614
LGALS3BP	0.216543	7.77778	-1.52996	0.251704	15.5125	-1.3795	0.352238	17.898	-1.04345	0.28341	14.7278	-1.26086	0.579241	20.1729	-0.546036	0.729588	34.6626	-0.315275	0.760444	32.2607	-0.273853	0.763097	31.1458	-0.270371
IFITM3	0.143263	6.11111	-1.94307	0.163104	8.31025	-1.81337	0.349988	12.2273	-1.04986	0.322313	11.5552	-1.13223	1.27652	19.8847	0.244138	1.40109	24.8466	0.337249	1.55699	24.6974	0.442755	1.47344	23.5853	0.387602
ADAR	0.908855	33.0556	-0.09557	0.784631	37.3961	-0.242541	0.805992	34.8887	-0.215681	0.772437	33.2628	-0.258204	2.26386	59.0778	0.817069	1.77063	64.7239	0.571333	1.37759	49.7155	0.320333	1.49891	51.2758	0.404741
CD164	1.41887	45.2778	0.349859	1.35878	59.8338	0.306589	1.26038	48.2718	0.231413	1.20089	46.8997	0.18306	2.75257	65.4179	1.01254	2.64815	76.9939	0.973861	2.05335	61.6451	0.719474	2.09149	61.6232	0.737874
RARRES3	2.85759	62.2222	1.04998	3.00211	71.1911	1.09932	3.99155	76.496	1.38418	3.51413	73.5055	1.25679	4.70252	79.5389	1.5481	5.02433	88.3436	1.61429	5.62045	84.687	1.72641	5.22864	83.0901	1.65415
NAPA	0.851062	32.7778	-0.16127	0.889714	45.4294	-0.116855	0.891646	38.8421	-0.114686	0.782849	34.8102	-0.244816	1.73233	52.4496	0.549469	1.75485	67.1779	0.562384	1.58285	54.7025	0.45923	1.45178	51.9631	0.372792
SLFN5	1.83726	51.6667	0.608276	1.70746	61.4958	0.535006	1.335	48.1421	0.288933	1.2831	46.4321	0.249278	3.05198	64.8415	1.11579	2.56991	76.0736	0.943872	2.06942	59.462	0.727269	2.21982	61.2748	0.797426
PARP12	0.211713	9.16667	-1.55253	0.247024	15.2355	-1.39827	0.290832	15.4245	-1.23501	0.266428	13.904	-1.32265	1.06845	38.6167	0.0662098	0.859436	40.4908	-0.151479	0.698552	30.4087	-0.358746	0.695375	29.5641	-0.363304
CTSS	1.17188	40	0.158608	1.08185	47.9224	0.0786745	1.06048	42.8602	0.0587181	0.937205	39.9198	-0.0648533	2.38381	61.9597	0.868699	2.16771	73.0061	0.773672	1.64429	56.1614	0.497311	1.66773	54.138	0.511462
ODF2L	0.90248	32.2222	-0.102609	0.730518	35.4571	-0.314002	0.594996	27.3385	-0.519201	0.602848	27.4073	-0.50609	2.37721	53.0259	0.865927	1.53731	54.908	0.430032	1.17671	41.3554	0.16272	1.26205	42.0582	0.23274
GIMAP4	4.12886	75.2778	1.418	4.08053	83.9335	1.40623	3.71185	75.3078	1.31153	3.63419	74.8748	1.29039	6.1741	78.9625	1.82036	5.90621	90.4908	1.776	5.20435	80.4759	1.6495	5.39257	81.3106	1.68502
CNP	0.392081	15.5556	-0.936288	0.282482	15.7895	-1.26414	0.318485	15.8242	-1.14418	0.293988	15.162	-1.22422	0.877295	31.4121	-0.130912	0.746907	36.8098	-0.291815	0.710409	30.4087	-0.341914	0.712659	30.3079	-0.338752
N4BP1	0.691997	25.2778	-0.368174	0.631832	31.0249	-0.459131	0.460826	21.6677	-0.774735	0.47854	22.2309	-0.737014	1.56013	45.8213	0.444768	1.21849	53.3742	0.197609	0.93679	37.1236	-0.0652964	0.986879	38.4615	-0.0132082
HM13	0.83221	32.7778	-0.183671	0.959324	46.5374	-0.0415268	0.957275	40.8079	-0.0436642	0.84996	36.1795	-0.162566	1.86968	54.4669	0.625768	1.83277	67.7914	0.605827	1.54903	52.8298	0.437628	1.43999	49.8823	0.364635
SELL	1.83734	45.2778	0.608318	1.42942	44.3213	0.357268	1.8949	50.9829	0.639168	1.74014	48.4471	0.553963	3.34773	61.6715	1.20828	2.78903	62.5767	1.02569	2.9875	61.1071	1.09444	2.70613	57.8853	0.995518
LAG3	1.6918	22.2222	0.525791	0.77055	19.9446	-0.26065	0.354545	8.46835	-1.03692	0.435627	9.16175	-0.830969	2.48592	40.0576	0.910642	1.56282	36.5031	0.446489	0.790648	17.6203	-0.234903	0.985108	19.3485	-0.0150041
ALOX5AP	2.57671	48.3333	0.946513	3.25589	61.7729	1.18047	2.59854	53.8561	0.954951	2.66662	54.2246	0.980812	4.24584	55.0432	1.44594	5.46707	76.9939	1.69874	4.0594	60.4139	1.40104	4.15887	60.4557	1.42524
RPL5	25.1134	98.3333	3.2234	29.9132	100	3.3983	37.2517	98.9847	3.6177	36.7346	98.9091	3.60372	18.0609	95.389	2.89375	22.8588	100	3.12934	28.7614	98.1686	3.35903	27.6851	98.0604	3.32089
HELZ2	0.115126	4.72222	-2.16173	0.103968	5.81717	-2.26367	0.0909572	4.77425	-2.39737	0.0764172	3.90738	-2.57155	0.57908	20.4611	-0.546314	0.407521	21.4724	-0.897663	0.401154	18.2928	-0.91341	0.433212	19.2731	-0.836528
HERC6	0.164386	6.66667	-1.80554	0.183373	10.5263	-1.69623	0.184796	9.65651	-1.6885	0.145541	7.7257	-1.9273	0.792909	28.8184	-0.232047	0.639075	32.2086	-0.447734	0.516907	23.5282	-0.659892	0.526869	23.8113	-0.640802
GNG5	4.0529	77.7778	1.39943	3.86008	90.0277	1.35069	3.81842	80.6438	1.33984	3.6295	79.9733	1.28909	6.41501	88.4726	1.85864	5.39209	94.7853	1.68493	5.18256	86.27	1.6453	5.30709	86.2536	1.66904
TRANK1	0.233116	10	-1.45622	0.223483	13.5734	-1.49842	0.207818	11.2227	-1.57109	0.180306	9.77402	-1.7131	0.734526	23.6311	-0.308529	0.484682	24.5399	-0.724263	0.498647	22.6901	-0.695857	0.539627	23.9337	-0.616876
VAMP5	2.08548	54.7222	0.735001	2.07304	67.313	0.729017	2.08428	60.0778	0.734421	1.88342	57.5754	0.633089	3.34064	68.8761	1.20616	3.08733	80.0613	1.12731	2.95438	69.1464	1.08329	2.97141	69.0142	1.08904
DTX3L	0.546361	21.1111	-0.604476	0.580476	29.6399	-0.543906	0.655644	29.4556	-0.422137	0.595779	27.7858	-0.517885	1.3305	43.804	0.285554	1.23774	52.1472	0.213287	1.0905	42.059	0.0866355	1.11325	42.9903	0.10728
GBP1	1.03375	33.8889	0.0331964	1.16294	44.0443	0.150949	1.84989	51.523	0.615129	1.54085	46.1427	0.432332	2.0874	55.0432	0.735918	2.15987	68.4049	0.770047	2.6538	63.373	0.975992	2.43622	61.6703	0.890446
S100A4	35.7551	96.6667	3.57669	36.7399	98.338	3.60386	28.8963	97.17	3.36371	32.3042	97.8515	3.4752	25.255	93.9481	3.22902	23.6684	97.546	3.16414	22.661	95.0647	3.12064	24.3531	95.0758	3.19266
SP140	0.497423	18.8889	-0.698315	0.616935	32.133	-0.482992	0.523925	23.6444	-0.646406	0.504323	23.4888	-0.684538	1.31039	41.2104	0.270323	0.943143	42.638	-0.0585372	0.946659	35.9855	-0.0548158	1.00138	37.407	0.00137771
RBCK1	0.73236	28.8889	-0.311484	0.921929	47.6454	-0.0812869	1.01511	41.1752	0.0149949	0.926611	38.751	-0.076221	1.78028	50.7205	0.576768	1.54882	65.9509	0.437493	1.51299	52.8919	0.414087	1.53376	52.8481	0.42772
GPX4	2.90448	66.9444	1.06625	2.73864	73.6842	1.00746	2.25893	61.7952	0.814893	2.34292	63.0747	0.851396	1.90503	47.8386	0.644496	1.86247	58.589	0.621901	1.64571	49.2395	0.498171	1.56906	47.4908	0.450478
APOL6	1.13638	34.7222	0.127851	0.871808	42.6593	-0.137186	0.867883	36.2065	-0.141698	0.807558	34.2981	-0.21374	1.82323	48.9914	0.60061	1.58561	63.4969	0.460967	1.35077	47.8427	0.300678	1.37679	48.244	0.319754
C5orf56	0.85426	30	-0.15752	0.743012	37.6731	-0.297043	0.846581	35.7961	-0.166549	0.778601	32.4836	-0.250256	2.0009	54.4669	0.693597	1.33397	54.908	0.28816	1.36914	48.0497	0.314181	1.32205	46.0785	0.279181
LGALS3	9.91574	77.7778	2.29412	9.15073	83.9335	2.21383	5.31621	58.3819	1.67076	6.47101	64.9338	1.86733	6.93995	70.6052	1.93729	6.41721	79.1411	1.85898	4.38114	55.2509	1.47731	4.67572	57.0003	1.54238
GZMB	20.8339	68.6111	3.03658	24.5423	70.9141	3.2004	12.2684	54.2018	2.50703	11.47	53.245	2.43974	21.1086	70.0288	3.04968	20.9112	67.1779	3.04029	13.7534	55.5096	2.62129	15.4579	58.8645	2.73812
CASP1	1.24918	42.5	0.222483	1.3125	56.2327	0.271935	1.19729	45.7658	0.18006	1.10517	43.1927	0.100003	2.4415	63.4006	0.892613	2.1697	68.7117	0.774591	1.8551	57.8169	0.617941	1.70391	54.8536	0.532927
CLEC2D	1.98383	55.2778	0.685032	1.86481	62.8809	0.623158	1.46652	50.9181	0.382889	1.60313	52.6661	0.471961	3.42816	68.5879	1.23203	2.50686	70.8589	0.919032	2.19303	60.9726	0.785283	2.23927	60.7099	0.806148

## Sheet: Table S2E
Table S2E: Log2 fold change gene expression values of downregulated genes in vRNAhi, vRNAlo, or vRNA- cells (Figs. 7b-d)
	Mock (Fig. 7a)	vRNA-		vRNAlo		vRNAhi
	IFN mock vs untreated mock	IFN vRNA- vs untreated mock	IFN vRNA- vs IFN mock	IFN vRNAlo vs untreated mock	IFN vRNAlo vs IFN mock	IFN vRNAhi vs untreated mock	IFN vRNAhi vs IFN mock
ADAR	0.343501	0.396706	-0.0718043	0.634586	0.14891	0.77387	0.385275
ALOX5AP	0.341447	0.491555	-0.0280864	0.603649	0.326058	0.552541	0.0241196
APOL6	0.273773	0.331732	-0.0158774	0.46607	0.121489	0.402176	0.248333
BST2	0.818612	0.93904	-0.0303046	1.05495	0.170201	1.17559	0.0964567
C19orf66	0.503934	0.701285	0.0177771	0.81371	0.21551	0.961792	0.485201
C5orf56	0.266622	0.359505	0.0289648	0.421204	0.0073897	0.694552	0.369998
CARD16	0.437537	0.582084	-0.00726849	0.723975	0.244707	0.844415	0.407683
CASP1	0.250301	0.377819	0.0784956	0.454893	0.2293	0.613641	0.347989
CD164	0.339791	0.433829	-0.0179055	0.629122	0.238864	0.633547	0.279579
CHMP5	0.460293	0.628114	0.0755194	0.630687	0.112372	0.84638	0.182961
CHST12	0.372938	0.468128	-0.0222173	0.556991	0.209284	0.895836	0.492369
CLEC2D	0.21863	0.37245	-0.0207417	0.291743	0.114514	0.569541	0.451042
CMPK2	0.675072	0.956876	0.0781373	1.29842	0.298799	1.40181	0.405292
CNP	0.280319	0.375461	-0.00189668	0.445864	0.0285644	0.431413	0.132417
COX5A	0.418132	0.597041	0.0211948	0.627762	0.0898979	0.852817	0.175652
CTSS	0.319981	0.359904	-0.0127295	0.605573	0.247829	0.639704	0.343036
DDX58	0.511312	0.666461	-0.0225082	0.88429	0.0855972	1.04078	0.265316
DDX60	0.466073	0.570089	0.00803215	0.65018	0.0211049	0.822876	0.177078
DDX60L	0.68731	0.861674	-0.0523639	1.01853	0.169708	1.24908	0.305738
DRAP1	0.525985	0.671409	0.041349	0.748719	0.189883	0.9802	0.370995
DTX3L	0.280863	0.336455	-0.0156131	0.501683	0.0825817	0.591762	0.141179
DYNLT1	0.523953	0.67734	-0.0527365	0.731454	0.0371534	1.09426	0.359586
EIF2AK2	0.919831	1.14286	0.0267491	1.37149	0.191	1.75549	0.47331
EPSTI1	0.88065	1.06452	0.10168	1.46683	0.248902	1.66018	0.335882
GBP1	0.301874	0.358488	0.0885766	0.546873	-0.120956	0.602246	-0.154429
GIMAP4	0.321675	0.396988	-0.0431145	0.442914	0.111498	0.484159	0.166402
GIMAP7	0.297877	0.407726	0.022646	0.503568	-0.0045555	0.657072	0.193182
GNG5	0.309225	0.359644	-0.0287685	0.395309	0.0193145	0.553337	0.233475
GPX4	-0.263302	-0.300746	0.0424122	-0.385254	0.156016	-0.426578	0.177309
GZMB	0.277478	0.153056	-0.157728	-0.221217	0.412893	0.0180431	0.425832
H3F3B	0.299554	0.378535	-0.0435402	0.311454	-0.0671963	0.452808	0.013362
HELZ2	0.28628	0.361021	-0.0326367	0.350458	-0.0260957	0.501878	0.139832
HERC5	1.10342	1.35357	-0.0720823	1.61477	0.287573	1.95776	0.616358
HERC6	0.287342	0.356494	-0.0094441	0.469976	0.102305	0.622732	0.231725
HLA-C	0.345783	0.408639	0.0207487	0.505621	0.178857	0.597666	0.1896
HLA-E	0.292155	0.433971	0.0819249	0.580705	0.309327	0.527813	0.37705
HM13	0.276829	0.381101	0.0630739	0.531856	0.215338	0.647306	0.234016
HSH2D	0.365194	0.485757	0.00548576	0.48318	0.043708	0.826455	0.308636
IFI16	0.65301	0.746878	-0.103834	0.938375	0.0672185	1.27577	0.169035
IFI27	0.680185	0.947192	0.0698878	0.945894	0.0706984	0.757777	-0.0367951
IFI35	0.726158	0.859784	-0.00132265	1.08263	0.0678976	1.40118	0.25345
IFI44	0.820115	1.00603	0.0133943	1.18393	0.160076	1.43043	0.41415
IFI44L	1.06564	1.36158	0.07864	1.63657	0.181066	2.12373	0.457737
IFI6	1.59652	2.15512	0.0704219	2.38817	0.301313	2.66401	0.508719
IFIH1	0.354647	0.411687	-0.0352743	0.634455	0.17116	0.90106	0.309398
IFIT1	1.49704	2.05743	0.0692699	2.26397	0.242946	2.84216	0.615769
IFIT2	0.6293	0.915458	0.0722007	0.96316	-0.0115781	1.17831	0.193608
IFIT3	1.36017	1.88847	0.164146	2.09914	-0.0147052	2.65138	0.382527
IFIT5	0.325231	0.435725	0.0114542	0.526625	0.0945954	0.562401	0.151881
IFITM1	0.747727	0.577731	-0.320171	0.757853	-0.257345	0.911415	-0.252605
IFITM2	0.470086	0.625069	-0.0415273	0.775869	0.009399	0.91094	-0.115986
IFITM3	0.626229	0.921501	0.0479268	1.04571	-0.0428323	0.993673	-0.11969
IRF7	1.0053	1.28561	0.0905497	1.4582	0.134654	1.78739	0.503554
ISG15	1.737	2.148	-0.00606997	2.47937	0.240125	2.96358	0.599501
ISG20	1.29223	1.60553	0.00138841	2.06524	0.0330668	2.47872	0.331034
LAG3	0.324072	0.402673	-0.148736	0.533532	0.368512	0.372969	0.812321
LAMP3	0.305365	0.418961	0.0300474	0.446745	-0.0082463	0.777154	0.3687
LAP3	0.630626	0.822548	0.0255681	0.933275	0.0690728	1.10629	0.276366
LGALS3	-0.274833	-0.231148	-0.0768909	-0.452635	0.386074	-0.459208	0.484327
LGALS3BP	0.317551	0.380591	-0.002172	0.466536	-0.0276827	0.376444	-0.15888
LGALS9	0.746644	0.944804	0.0274675	1.14819	0.0305943	1.32373	0.112486
LY6E	1.01317	1.26823	0.025822	1.51571	0.275033	1.73275	0.424691
MT2A	1.21392	1.59104	-0.00779317	1.90855	-0.0264245	2.16719	0.259906
MX1	1.52047	1.90626	0.0572856	2.22725	0.312619	2.5507	0.609817
MX2	1.1756	1.50256	0.0688653	1.92878	0.297137	2.09289	0.435297
N4BP1	0.295509	0.406883	-0.0368364	0.443083	0.159072	0.597489	0.365712
NAPA	0.318603	0.449324	0.0751361	0.543807	0.168144	0.56178	0.156303
NMI	0.473413	0.606237	0.0214293	0.775949	0.0863653	0.975259	0.214722
NT5C3A	0.442723	0.598678	0.00318939	0.801046	0.122687	0.707927	0.139237
NUB1	0.462415	0.625768	0.0450561	0.745722	0.152697	0.763431	0.192446
OAS1	1.15962	1.49043	0.0512614	1.72518	0.249456	2.06436	0.623207
OAS2	0.474563	0.547278	-0.0421166	0.855022	0.175994	0.935266	0.309398
OAS3	0.543959	0.684854	-0.0508986	0.844216	0.0868702	1.01568	0.191847
OASL	0.996478	1.29605	0.00904094	1.57394	0.319075	1.90344	0.634275
ODF2L	0.344491	0.448595	-0.0554861	0.552094	0.165664	0.82795	0.578198
PARP12	0.291704	0.396004	0.00270066	0.576375	0.13326	0.771503	0.286946
PARP14	0.44261	0.517583	-0.120058	0.76556	0.108521	0.808501	0.343796
PARP9	0.430847	0.559145	0.0142751	0.736087	0.184385	1.09994	0.386744
PHF11	0.498966	0.595174	0.00951077	0.724128	0.0886588	0.875322	0.244866
PLSCR1	0.964816	1.18854	0.0467131	1.46497	0.282928	1.72084	0.661177
PNPT1	0.384908	0.444296	-0.0672309	0.503812	0.0344086	0.790074	0.210224
PPM1K	0.44196	0.552048	-0.0537644	0.570144	0.0470131	0.855102	0.27734
PSMB9	0.35615	0.413624	0.0708947	0.445327	-0.0838295	0.694375	-0.00631426
RARRES3	0.321945	0.407443	0.0880129	0.59004	-0.0481163	0.563903	-0.127316
RBCK1	0.27394	0.318547	-0.0118737	0.407274	0.00855107	0.68249	0.13395
RNF213	0.471819	0.577648	-0.142531	0.525324	0.109547	0.569518	0.372714
RPL5	-0.274199	-0.362079	0.0531418	-0.373699	-0.265779	-0.454179	-0.589689
RSAD2	0.688015	0.902695	-0.00584185	1.10763	0.163693	1.34159	0.317311
RTP4	0.444135	0.591638	-0.0176898	0.718854	0.0928997	0.87549	0.223816
S100A4	-0.272783	-0.337456	-0.0996509	-0.61343	-0.0394992	-0.485351	0.0504324
SAMD9	0.753797	0.958518	-0.0433982	1.02295	0.150092	1.27468	0.497893
SAMD9L	0.778606	0.933347	-0.066326	1.09612	0.138262	1.45979	0.425159
SAT1	0.74195	1.00413	-0.040657	1.14444	0.118302	1.44204	0.320276
SELL	0.30198	0.46197	0.105573	0.641215	0.0319151	0.615723	0.230349
SLFN5	0.343792	0.394543	-0.0690124	0.398949	0.148909	0.514128	0.331648
SMCHD1	0.394884	0.494049	-0.070248	0.643107	0.112709	0.732841	0.356085
SNX6	0.347851	0.449056	0.0270515	0.446997	0.0664811	0.598946	0.265306
SP100	0.575299	0.707192	-0.0161368	0.885615	0.136492	1.1796	0.316056
SP110	0.474065	0.618537	0.0357971	0.733849	0.0757363	0.987464	0.174097
SP140	0.285493	0.353208	-0.0399936	0.265131	-0.042602	0.625653	0.20714
SPATS2L	0.60469	0.806781	0.0227587	0.851009	0.223125	1.26543	0.570318
STAT1	0.486506	0.539561	0.0213404	1.04757	0.125419	1.14849	0.097194
STAT2	0.623703	0.779106	-0.041514	0.987785	0.100056	1.18277	0.247505
SUB1	0.329041	0.44844	-0.0457073	0.428616	-0.0121282	0.683753	0.161485
TNFSF10	0.70105	0.914538	-0.0338723	1.02545	0.113114	1.29717	0.205781
TRANK1	0.265767	0.311258	-0.0389206	0.27916	-0.0524276	0.492234	0.171961
TREX1	0.349194	0.443047	-0.00343951	0.607041	0.110375	0.823249	0.217027
TRIM22	0.513125	0.569834	-0.0989363	0.867001	0.136883	0.816518	0.281986
TYMP	0.425236	0.459085	-0.0530874	0.535484	0.00651938	0.705367	-0.0698708
UBE2L6	0.605924	0.749083	0.0806377	1.02542	0.185561	1.35596	0.369572
USP18	0.565337	0.769146	0.0466353	0.956633	0.196571	1.18609	0.381742
VAMP5	0.320143	0.35852	-0.0061986	0.41149	0.0415077	0.492411	0.128257
WARS	0.374254	0.500159	0.0377336	0.557323	-0.0881483	0.654771	-0.0106454
XAF1	0.652999	0.793494	-0.0300294	1.01548	0.213951	1.54431	0.504914
XRN1	0.426259	0.454439	-0.0640647	0.512319	-0.0213265	0.67914	0.119015
ZBP1	0.353841	0.448356	-0.03715	0.484609	0.128576	0.840855	0.450521
